# Supplementary material for: Discovery of novel heart rate-associated loci using the Exome Chip
Source: Hum Mol Genet. 2017 Apr 3;26(12):2346–63. doi: 10.1093/hmg/ddx113 (PMC5458336; doi:10.1093/hmg/ddx113)
Supplement: Supplementary Data [file ddx113_Supp.zip]

Archive with 2 entries (2 files):
- van den Berg_Supplementary Tables_Revision_12_03_2017.xlsx
- van den Berg_Exome_Chip_Heart Rate_Suppl Material_Revision_12_03_2017_CLEAN.docx
