# Supplementary material for: Discovery of novel heart rate-associated loci using the Exome Chip
Source: Hum Mol Genet. 2017 Apr 3;26(12):2346–63. doi: 10.1093/hmg/ddx113 (PMC5458336; doi:10.1093/hmg/ddx113)
Supplement: Supplementary Data [file ddx113_Supp.zip › van den Berg_Supplementary Tables_Revision_12_03_2017.xlsx]

## Sheet: ST1_knownSNVs_EUR
Supplementary Table 1: Results in our European dataset for twenty-one previously reported heart rate loci
Known SNV	Locus	Chr:Pos	Proxy SNV	Chr:Pos	r2	EA	EAF	N	β (se)	P
rs11118555	CD46	1:207940853	rs12731740	1:208024820	0.91	T	0.11	104452	-8.79 (0.99)	9e-19
rs17362588	CCDC141	2:179721046	rs17362588	2:179721046	n/a	A	0.09	104452	-11.85 (1.11)	2.22e-26
rs4140885	TFPI	2:188333064	rs7586970	2:188343497	1	C	0.31	102618	-1.11 (0.68)	0.1
rs13030174	B3GNT7	2:232271284	rs2290130	2: 232263127	1	A	0.25	103649	3.21 (0.72)	8.91e-06
rs9647379	FNDC3B	3:173267862	n/a
rs7612445	GNB4	3:180655673	n/a
rs6882776	NKX2-5	5:172596769	n/a
rs11153730	SLC35F1	6:118667522	rs11153730	6:118667522	n/a	C	0.49	104452	5.62 (0.62)	1.49e-19
rs1015451	GJA1	6:122131485	rs9398652	6:122146034	1	A	0.1	102009	-12.54 (1.05)	8.59e-33
rs180242	GNG11	7:93387532	n/a
rs13245899	ACHE	7:100335067	n/a
rs2350782	CHRM2	7:136293174	n/a
rs174549	FADS1	11:61571382	rs174550	11:61571478	0.9	G	0.34	103649	-5.26 (0.66)	1.81e-15
rs2067615	RFX4	12:105673552	n/a
rs17287293	C12orf67	12:24770878	rs17287293	12:24770878	n/a	G	0.15	104452	8.65 (0.88)	8.43e-23
rs7980799	SYT10	12:33576990	rs4587807	12:33510115	0.82	G	0.48	104452	-6.72 (0.62)	2.06e-27
rs826838	CPNE8	12:39106731	rs7955162	12:38711658	0.9	A	0.45	104452	-2.40 (0.62)	0.00012
rs365990	MYH6	14:23861811	rs452036	14:23865885	0.96	A	0.36	104452	-8.83 (0.65)	8.05e-42
rs17796783	FLRT2	14:84879664	n/a
rs4489968	HCN4	15:71452559	n/a
rs6127471	KIAA1755	20:36844038	rs3746471	20:36841914	1	A	0.46	103649	5.96 (0.63)	3.53e-21
Results are shown for SNVs covered on the exome chip directly or by way of a close proxy (r2 > 0.8).
Abbreviations: SNV: single-nucleotide variant, n/a: not applicable, Chr:Pos: Chromosome:Position, based on HG build 19, r2: for linkage disequilibrium value between proxy and published variant; EA: Effect Allele, EAF: Effect allele frequency, β: Beta for RR interval in milliseconds, se: Standard Error, N: number of participants, P: P-value.

## Sheet: ST2_12secValidated
Supplementary Table 2: Validated potential secondary associations at previously reported heart rate loci
SNV	Locus	Chr:Pos	EA	EAF	β (se)	N	PD	PR	PC
rs2745967†	CD46	1:208128722	A	0.37	-0.33 (0.04)	104452	1.18e-14	4.63e-14	5.22e-27
rs72646850*	CCDC141	2:179453429	A	0.01	0.80 (0.18)	104452	1.65e-06	7.48e-06	6.6e-11
rs2244492*	CCDC141	2:179554305	T	0.37	-0.22 (0.04)	104452	6.26e-07	5.13e-07	1.64e-12
rs10497529*	CCDC141	2:179839888	A	0.04	0.96 (0.11)	104452	9.08e-10	3.86e-17	3.62e-25
rs12210810†	SLC35F1	6:118653204	C	0.05	0.90 (0.09)	98710	7.47e-09	3.45e-21	7.86e-28
rs1521219†	GJA1	6:122293478	T	0.3	0.24 (0.05)	104452	6.76e-08	3.3e-07	1.37e-13
rs542137*	ACHE	7:100373077	C	0.37	-0.33 (0.04)	98710	6.29e-08	6.73e-14	3.26e-20
rs174570‡	FADS1	11:61597212	T	0.13	0.45 (0.06)	104452	1.92e-08	8.94e-13	1.13e-19
rs1872746†	SYT10	12:33985843	T	0.49	0.22 (0.04)	102009	2.96e-08	4.3e-07	9.1e-14
rs2231805*	MYH6	14:23829164	A	0.12	0.35 (0.06)	98347	5.55e-08	7.15e-08	2.43e-14
rs223116†	MYH6	14:23977010	A	0.25	0.34 (0.05)	102009	9.01e-08	1.6e-12	9.69e-19
rs41282820§	KIAA1755	20:36869005	A	0.02	-0.89 (0.16)	104452	3.14e-08	3.42e-08	6.24e-15
Abbreviations: SNV: single-nucleotide polymorphism, Chr:Pos: Chromosome:Position based on HG build 19, EA: Effect allele, EAF: Effect allele frequency of the discovery set, β: Beta effect of heart rate (beats per minute) taken from the UK Biobank replication set, SE: Standard error, N: number of individuals of the discovery dataset, P_D: P-value of discovery dataset, P_R: P-value of the replicati…

## Sheet: ST3_GCTA
Supplementary Table 3: Results from conditional analysis using GCTA for previously reported heart rate loci
Chr	Locus	Type	Pos	rsID	EA	EAF	N	β	P	βJ	PJ
1	CD46	proxy	208024820	rs12731740	T	0.113	103656	-8.79	9e-19	-7.43	3.12e-13
		sec	208128722	rs2745967	G	0.367	105180	4.99	1.18e-14	3.9	4.35e-09
2	CCDC141	known	179721046	rs17362588	A	0.086	104879	-11.85	2.22e-26	-12.3	3.52e-28
		sec	179839888	rs10497529	A	0.036	103948	-10.34	9.08e-10	-11.46	1.28e-11
6	SLC35F1	known	118667522	rs11153730	C	0.491	105789	5.62	1.49e-19	5.05	2.49e-15
		sec	118653204	rs12210810	C	0.053	99380	-8.3	7.47e-09	-6.6	7.69e-06
7	ACHE	known*		rs13245899	-	-	-	-	-	-	-
		sec	100373077	rs542137	G	0.367	99357	3.6	6.29e-08	3.57	8.35e-08
20	KIAA1755^	proxy	36841914	rs3746471	A	0.461	103266	5.96	3.53e-21	4.52	5e-11
		sec	36869005	rs41282820	A	0.017	103890	13.37	3.14e-08	12.33	5.8e-07
Abbreviations: Chr: chromosome, Locus: published name of the known locus; Type: “known” if lead SNV is the published SNV, “proxy” if the lead SNV is a proxy for the published SNV, “sec” for secondary SNV; Pos: position in bp, based on HG build 19; EA: Effect Allele, EAF: Effect Allele Frequency, N: sample size from discovery meta-analysis in Europeans, β: effect size from discovery meta-analysis …
* The known SNV at the ACHE locus is not covered on the Exome chip, hence no results were available. We present the GCTA results for the validated secondary SNV which is not in LD with the known SNV at the ACHE locus.

## Sheet: ST4_knownSNVs_non-EUR
Supplementary Table 4: Associations of 12 previously reported heart rate loci in non-European cohorts
Locus	Known SNV	Chr:Pos	(Proxy) SNV	Chr:Pos	r2	EA	EAFEU	EAFAA	EAFCH	EAFHS	βEU	βAA	βCH	βHIS	PEU	PAA	PCH	PHIS
CD46	rs11118555	1:207940853	rs12731740	1:208024820	0.91	T	0.11	0.02	0.09	0.13	-8.79	-16.47	-6.11	-2.04	9e-19	0.03	0.63	0.81
CCDC141	rs17362588	2:179721046		2:179721046	n/a	A	0.09	0.02	0	0.06	-11.85	-20.51	NA	22.24	2.22e-26	0.02	NA	0.06
TFPI	rs4140885	2:188333064	rs7586970	2:188343497	1	C	0.31	0.36	0.17	0.26	-1.11	-0.5	14.97	-7.73	0.1	0.83	0.12	0.22
B3GNT7	rs13030174	2:232271284	rs2290130	2: 232263127	1	A	0.25	0.15	0.25	0.19	3.21	7.21	-1.85	-6.65	8.91e-06	0.02	0.83	0.36
SLC35F1	rs11153730	6:118667522		6:118667522	n/a	C	0.49	0.28	0.26	0.29	5.62	2.32	0.41	2.12	1.49e-19	0.33	0.96	0.73
GJA1	rs1015451	6:122131485	rs9398652	6:122146034	1	A	0.1	0.49	0.45	0.14	-12.54	-13.29	-10.61	7.56	8.59e-33	1.37e-09	0.15	0.33
FADS1	rs174549	11:61571382	rs174550	11:61571478	0.9	G	0.34	0.08	0.59	0.52	-5.26	-2.52	2.39	-0.61	1.81e-15	0.54	0.73	0.91
C12orf67	rs17287293	12:24770878		12:24770878	n/a	G	0.15	0.05	0.14	0.14	8.65	8.02	19.08	-1.98	8.34e-23	0.13	0.07	0.8
SYT10	rs7980799	12:33576990	rs4587807	12:33510115	0.82	G	0.48	0.32	0.62	0.44	-6.72	-1.55	1.81	2.06	2.06e-27	0.51	0.81	0.72
CPNE8	rs826838	12:39106731	rs7955162	12:38711658	0.9	A	0.45	0.39	0.59	0.42	-2.4	0.58	-4.24	-8.1	0.00012	0.79	0.56	0.16
MYH6	rs365990	14:23861811	rs452036	14:23865885	0.96	A	0.36	0.61	0.18	0.32	-8.83	-5.89	-17.75	-2.02	8.05e-42	0.00859	0.06	0.73
KIAA1755	rs6127471	20:36844038	rs3746471	20:36841914	1	A	0.46	0.16	0.45	0.43	5.96	3.61	3.21	-1.09	3.53e-21	0.22	0.67	0.84
Results are indicated for SNVs either directly genotyped on the Exome chip, or a close proxy (r2> 0.8). EU: meta-analysis of individuals of European-ancestry (N = 104,452); AA: meta-analysis of individuals of African-American ancestry (N = 9,358); CH: results from MESA Chinese-American individuals (N = 754); HIS: results from MESA Hispanic individuals (N = 1,411). EA: Effect Allele, EAF: Effect a…

## Sheet: ST5_ gene based test results
Supplementary Table 5: Gene-based analysis results
			Including rs10497529			Excluding rs10497529
Filter	Gene	Chr	P-value	Qmeta	# SNVs	P-value	Qmeta	# SNVs
MAF 0-5%	CCDC141	2	2.16e-07	1660.71	25	0.38	228.7	24
All SNV types
MAF 0-5%	CCDC141	2	0.23	26.3	9	0.23	26.3	9
Damaging
MAF 0-5%	CCDC141	2	2.16e-07	1660.71	25*	0.38	228.7	24*
Nonsyn. Splicing
			Including rs41282820			Excluding rs41282820
Filter	Gene	Chr	P-value	Qmeta	# SNVs	P-value	Qmeta	# SNVs
MAF 0-5%	KIAA1755	20	5.58e-05	1518.85	37	0.61	89.8	36
All SNV types
MAF 0-5%	KIAA1755	20	3.49e-08	1448.1	19	0.33	19.1	18
Damaging
MAF 0-5%	KIAA1755	20	5.58e-05	1518.85	37*	0.61	89.8	36*
Nonsyn. Splicing
*All SNVs in CCDC141 and KIAA1755 are classed as nonsynonymous-splicing SNVs. SNV = single nucleotide variant, MAF = minor allele frequency, Chr = chromosome, nonsyn = non=synonymous. Note: We report results which include or exclude the most significant SNV from the single-variant analysis.

## Sheet: ST6_UKBlookups
Supplementary Table 6: Look-up results from Exome RR European discovery meta-analysis for recently published loci from the UK Biobank study
Known SNV	Locus	SNV_Chr:Pos	Proxy SNV	Proxy_Chr:Pos	r2	EA	EAF	β	se	P	Function
rs1260326	GCKR	2:27730940	rs1260326	2:27730940	1	T	0.400773	-1.87671	0.637508	0.00324184	exonic;splicing;nonsynonymous
rs6845865	ARHGAP10	4:148974602	rs6845865	4:148974602	1	C	0.159561	2.43418	0.853388	0.00433943	intronic
rs10739663	MAPKAP1	9:128278739	rs534214	9:128369224	0.969956	G	0.457912	1.83335	0.622892	0.00324743	intronic
rs61735998	FHOD3	18:34289285	rs61735998	18:34289285	1	T	0.0231415	9.33619	2.39437	9.64973e-05	exonic;nonsynonymous
rs17265513	ZHX3	20:39832628	rs17265513	20:39832628	1	C	0.194172	-2.80618	0.789062	0.000376044	exonic;nonsynonymous
Abbreviations: SNV: Single nuceotide variation; Chr: Chromosome; Pos: Position on HG build 19; r2: for Linkage Disequilibrium value between proxy and published variant; EA: Effect allele; EAF: Effect allele frequency; β: beta for RR interval in milliseconds, se: Standard error; P: p-value

## Sheet: ST7_OtherTraits
Supplementary Table 7: Novel heart rate loci associations with other traits using PhenoScanner
Locus	Lead SNV	Proxy SNV	Proxy Chr:Pos (hg19)	EA	r2	Type	Trait	P	PMID
DALRD3	rs3087866	rs4292260	3:49148890	T	0.856	Proxy	Age at menarche	1.4e-08	25231870
SEC31B	rs3793706	rs3793706	10:102269085	A	1	Lead	Differential exon level expression in different tissues	3.44E-10 - 4.31E-08	19222302
							Plasma palmitoleic acid	7.65e-09	23362303
JAZF1	rs1635852	rs1635852	7:28189411	C	1	Lead	Type II diabetes	1.2e-11	24509480
							Systemic lupus erythematosus and Systemic sclerosis	2e-08	23740937
							Height	9.4e-10	18952825
							JAZF1 Trancript NM175061 expression in Adipose tissue	5.2e-10	20581827
		rs864745	7:28180556	C	0.957	Proxy	Crohns disease	3.65e-09	23128233
		rs849142	7:28185891	C	0.911	Proxy	Selective immunoglobulin A deficiency IgAD	1.5e-09	20694011
The look-up results from the lead HR SNV or proxy SNVs in high LD (r2 ≥0.8) from the 1000 Genome Project are indicated. SNVs are ordered by chromosomal position, and only results with P-value ≤ 5 x 10-8 are included. If there were multiple results for the same trait, the variant from the earliest publication is shown. Proxy variants with additional traits that were not associated with the lead va…

## Sheet: ST8_eQTL
Supplementary Table 8: Expression quantitative trait locus (eQTL) analysis of the novel heart rate loci
Lead HR SNV	Locus	Proxy HR SNV	HR Proxy SNV Chr:Pos (hg19)	Top eQTL SNV	r2 (Lead HR SNV_proxy HR SNV)	r2 (Lead HR SNV_Top QTL SNV)	HR SNV (P)	Top eQTL SNV (P)	Tissue	Transcript
rs3793706	SEC31B	rs3793706	10:102269085	rs2288074	NA	1	1.43e-34	9.9e-49	Whole blood	SEC31B
rs3793706	SEC31B	rs3793706	10:102269085	rs2295773	NA	1	7.08e-31	4.5e-45	Adipose subcutaneous	SEC31B
rs3793706	SEC31B	rs3793706	10:102269085	rs9420792	NA	0.94	4.16e-25	1.3e-31	Whole blood	HIF1AN
rs3793706	SEC31B	rs3793706	10:102269085	rs2288074	NA	1	2.04e-28	1.4e-40	Skin sun exposed lower leg	SEC31B
rs3793706	SEC31B	rs3793706	10:102269085	rs2288074	NA	0.943	1.02e-23	1.2e-34	Lung	SEC31B
rs3793706	SEC31B	rs3793706	10:102269085	rs2295773	NA	1	1.72e-13	3.7e-19	Artery aorta	SEC31B
rs3793706	SEC31B	rs3793706	10:102269085	rs2295773	NA	1	3.66e-26	1.2e-37	Artery tibial	SEC31B
rs3793706	SEC31B	rs3793706	10:102269085	rs2295773	NA	1	4.56e-11	3.6e-13	Heart atrial appendage	SEC31B
rs3793706	SEC31B	rs3793706	10:102269085	rs2295773	NA	1	4.04e-09	2.7e-10	Heart left ventricle	SEC31B
rs3793706	SEC31B	rs3793706	10:102269085	rs2295773	NA	1	8.08e-33	1.4e-51	Nerve tibial	SEC31B
Heart rate variants with significant eQTLs and their corresponding genes are indicated. Selected tissues for presentation are: arteries, nerves, brain and heart. The results from proxy variants, with high LD (r2 ≥ 0.8) with the lead variant in the 1000 Genome Project were included if there was tissue expression data in addition to the lead variant. Results were filtered to those reaching a P-valu…

## Sheet: ST9_pathways
Supplementary Table 9: Pathway Enrichment Analysis
Diseases and Bio Functions	Known Signals Analysis	Novel and Known Signals Analysis	Molecules	New signals locus
supraventricular arrhythmia	7.58452	7.77729	PLN,MYH6,CACNA1D,HCN4,RHOA,KCNJ5,FRMD4B,CACNA1C,TFPI,SCN5A	DALRD3
dilated cardiomyopathy	5.60087	5.60118	PLN,MYH6,TBX20,CACNA1D,HCN4,CACNA1C,MYH11,DAG1,SCN5A,FHOD3	DALRD3
cardiac fibrillation	5.2028	5.50596	PLN,MYH6,RHOA,KCNJ5,FRMD4B,CACNA1C,TFPI,SCN5A	DALRD3
heart rate	4.85267	5.61427	MET,PLN,NKX2-5,MYH6,CACNA1D,HCN4,RHOA,KCNJ5,HIF1AN,RGS6,SCN5A	DALRD3, SEC31B
formation of muscle	4.25197	5.4381	LAMB2,MET,ICMT,NKX2-5,MYH6,TBX20,SPEG,RHOA,PLEC,USP19,MYH11,ACHE,FHOD3	DALRD3 (3)
development of striated muscle	4.63951	4.86914	MET,ICMT,NKX2-5,MYH6,TBX20,RHOA,PLEC,MYH11	DALRD3
abdominal neoplasm	4.64777	4.84803	ACHE,ADCK1,AKT2,ALG10B,APOC1,ARHGAP10,ARHGEF40,ARIH2,B3GNT7,BRD8,C10orf71,C11orf45,C14orf159,C19orf47,C6orf89,CACNA1C,CACNA1D,CALCRL,CBY1,CCDC141,CCDC36,CCDC58,CDC23,CDHR4,CEP85L,CPNE8,DAG1,DALRD3,DMC1,DTX3L,FADS1,FADS2,FAM227A,FHOD3,FNDC3B,FRMD4B,GNB4,GNG11,GPATCH2,GTPBP1,HCN4,HIF1AN,ICMT,IMPDH2,IP6K1,IP6K2,JAZF1,JOSD1,KCNJ5,KIAA1755,KIF20A,KPNA1,LAMB2,MAP3K10,MAPKAP1,MET,MFF,MKLN1,MUTYH,MYH11,M…	DALRD3(14), C10orf71, SEC31B (3), JAZF1, TESK2 (2)
atrial fibrillation	4.50429	4.91169	PLN,RHOA,KCNJ5,FRMD4B,CACNA1C,TFPI,SCN5A	DALRD3
abdominal cancer	4.2784	4.57331	ARIH2,C10orf71,CCDC36,DAG1,DALRD3,HIF1AN,IMPDH2,IP6K2,JAZF1,LAMB2,MUTYH,NDUFB8,P4HTM,QARS,QRICH1,RHOA,SEC31B,TESK2,USP19,USP4,WDR6,ACHE,ADCK1,AKT2,ALG10B,APOC1,ARHGAP10,ARHGEF40,B3GNT7,BRD8,C11orf45,C14orf159,C19orf47,C6orf89,CACNA1C,CACNA1D,CALCRL,CBY1,CCDC141,CCDC58,CDC23,CDHR4,CEP85L,CPNE8,DMC1,DTX3L,FADS1,FADS2,FAM227A,FHOD3,FNDC3B,FRMD4B,GNB4,GPATCH2,GTPBP1,HCN4,ICMT,IP6K1,JOSD1,KCNJ5,KIAA17…	C10orf71, DALRD3(14),JAZF1,SEC31B(3),TESK2 (2)
epithelial cancer	4.22443	4.35394	ARIH2,C10orf71,CCDC36,DAG1,DALRD3,HIF1AN,IMPDH2,IP6K2,JAZF1,LAMB2,MUTYH,NDUFB8,P4HTM,QARS,QRICH1,RHOA,SEC31B,TESK2,USP19,USP4,WDR6,ACHE,ADCK1,AKT2,ALG10B,APOC1,ARHGAP10,ARHGEF40,B3GNT7,BRD8,C11orf45,C14orf159,C19orf47,C6orf89,CACNA1C,CACNA1D,CALCRL,CBY1,CCDC141,CCDC58,CDC23,CDHR4,CEP85L,CPNE8,DMC1,DTX3L,FADS1,FADS2,FAM227A,FHOD3,FNDC3B,FRMD4B,GCKR,GNB4,GPATCH2,GTPBP1,HCN4,ICMT,IP6K1,JOSD1,KCNJ5,K…	C10orf71, DALRD3(14),JAZF1,SEC31B(3),TESK2 (2)
malignant neoplasm of large intestine	4.01183	4.25101	ARIH2,C10orf71,CCDC36,DAG1,IMPDH2,IP6K2,JAZF1,LAMB2,MUTYH,P4HTM,QARS,QRICH1,RHOA,SEC31B,TESK2,USP19,USP4,ACHE,ADCK1,AKT2,ALG10B,APOC1,ARHGAP10,ARHGEF40,BRD8,C14orf159,C6orf89,CACNA1C,CACNA1D,CALCRL,CBY1,CCDC141,CDC23,CDHR4,CEP85L,CPNE8,DMC1,DTX3L,FADS1,FADS2,FAM227A,FHOD3,FNDC3B,FRMD4B,GTPBP1,HCN4,IP6K1,KCNJ5,KIAA1755,KIF20A,MAP3K10,MAPKAP1,MET,MFF,MKLN1,MYH11,MYH6,MYRF,NKX2-5,NME5,PLEC,PLN,PPFIA…	C10orf71, DALRD3(12),JAZF1,SEC31B,TESK2 (2)
digestive system cancer	3.90077	4.23543	ARIH2,C10orf71,CCDC36,DAG1,DALRD3,IMPDH2,IP6K2,JAZF1,LAMB2,MUTYH,NDUFB8,P4HTM,QARS,QRICH1,RHOA,SEC31B,TESK2,USP19,USP4,WDR6,ACHE,ADCK1,AKT2,ALG10B,APOC1,ARHGAP10,ARHGEF40,B3GNT7,BRD8,C11orf45,C14orf159,C19orf47,C6orf89,CACNA1C,CACNA1D,CALCRL,CBY1,CCDC141,CDC23,CDHR4,CEP85L,CPNE8,DMC1,DTX3L,FADS1,FADS2,FAM227A,FHOD3,FNDC3B,FRMD4B,GPATCH2,GTPBP1,HCN4,IP6K1,JOSD1,KCNJ5,KIAA1755,KIF20A,KPNA1,MAP3K10,…	C10orf71,DALRD3(14),JAZF1,SEC31B(2),TESK2 (2)
gastrointestinal tract cancer	3.98662	4.00953	ARIH2,C10orf71,CCDC36,DAG1,IMPDH2,IP6K2,JAZF1,LAMB2,MUTYH,P4HTM,QARS,QRICH1,RHOA,SEC31B,TESK2,USP19,USP4,ACHE,ADCK1,AKT2,ALG10B,APOC1,ARHGAP10,ARHGEF40,BRD8,C14orf159,C19orf47,C6orf89,CACNA1C,CACNA1D,CALCRL,CBY1,CCDC141,CDC23,CDHR4,CEP85L,CPNE8,DMC1,DTX3L,FADS1,FADS2,FAM227A,FHOD3,FNDC3B,FRMD4B,GTPBP1,HCN4,IP6K1,KCNJ5,KIAA1755,KIF20A,MAP3K10,MAPKAP1,MET,MFF,MKLN1,MYH11,MYH6,MYRF,NKX2-5, NME5,PLEC…	C10orf71,DALRD3(12),JAZF1,SEC31B,TESK2 (2)
heart block	3.39011	4.46678	NKX2-5,CACNA1D,RHOA,SCN5A	DALRD3
bradycardia	3.39011	4.46678	HCN4,RHOA,RGS6,SCN5A	DALRD3
beta-thalassemia major	2.93801	4.47612	CACNA1D,IMPDH2,CACNA1C	DALRD3
Results presented for pathways enriched at a P-value ≤ 10-4 threshold in which an increased enrichment was observed when including the new signals . Enrichment P values represented as -log10(P-value). Genes in bold represent the novel genes mapped to the pathway .

## Sheet: ST10_Hi_C interactors
Supplementary Table10: Long-range interactors
LOCUS	LeadSNV	ProxySNV	r2	Functional score	Hi-C interactors	Source
TESK2	1_45810865_G_A	1_45822980_T_C	0.883798	5	TESK2;MAST2	new
TESK2	1_45810865_G_A	1_45838475_C_G	0.880215	6	TESK2;MAST2	new
TESK2	1_45810865_G_A	1_45800156_C_T	0.916806	2b	TESK2;MAST2	new
TESK2	1_45810865_G_A	1_45810865_G_A	1	3a	TESK2;MAST2	new
JAZF1	7_28189411_T_C	7_28177338_G_A	0.937599	4	LOC441204;EVX1;HOTTIP	new
JAZF1	7_28189411_T_C	7_28162674_C_T	0.854118	5	LOC441204;EVX1;HOTTIP	new
JAZF1	7_28189411_T_C	7_28198677_C_T	0.975423	5	LOC441204;EVX1;HOTTIP	new
JAZF1	7_28189411_T_C	7_28200097_C_T	0.975687	5	-	new
JAZF1	7_28189411_T_C	7_28142088_A_G	0.826871	6	RNU6-16P	new
JAZF1	7_28189411_T_C	7_28174264_C_T	0.936779	6	LOC441204;EVX1;HOTTIP	new
JAZF1	7_28189411_T_C	7_28185891_T_C	0.962943	6	LOC441204;EVX1;HOTTIP	new
JAZF1	7_28189411_T_C	7_28186775_A_AT	0.963122	6	LOC441204;EVX1;HOTTIP	new
JAZF1	7_28189411_T_C	7_28187111_A_ATTTT	0.958734	6	LOC441204;EVX1;HOTTIP	new
JAZF1	7_28189411_T_C	7_28194397_C_A	0.975786	6	LOC441204;EVX1;HOTTIP	new
JAZF1	7_28189411_T_C	7_28196222_A_G	0.961738	6	LOC441204;EVX1;HOTTIP	new
JAZF1	7_28189411_T_C	7_28196413_G_A	0.975703	6	LOC441204;EVX1;HOTTIP	new
JAZF1	7_28189411_T_C	7_28209953_GAT_G	0.821072	6	-	new
JAZF1	7_28189411_T_C	7_28172732_C_T	0.933832	2b	LOC441204;EVX1;HOTTIP	new
JAZF1	7_28189411_T_C	7_28189411_T_C	1	2b	LOC441204;EVX1;HOTTIP	new
SEC31B	10_102269085_C_A	10_102191156_A_G	0.844863	4	-	new
SEC31B	10_102269085_C_A	10_102193612_C_T	0.844908	4	-	new
SEC31B	10_102269085_C_A	10_102193646_T_C	0.844909	4	-	new
SEC31B	10_102269085_C_A	10_102194074_A_T	0.84433	4	-	new
SEC31B	10_102269085_C_A	10_102202338_A_G	0.91052	4	SCD	new
SEC31B	10_102269085_C_A	10_102202629_T_C	0.911549	4	SCD	new
SEC31B	10_102269085_C_A	10_102214710_G_T	0.908641	4	SCD	new
SEC31B	10_102269085_C_A	10_102238953_C_T	0.911752	4	SCD	new
SEC31B	10_102269085_C_A	10_102241213_T_C	0.91239	4	SCD	new
SEC31B	10_102269085_C_A	10_102265183_G_A	0.996027	4	SCD	new
SEC31B	10_102269085_C_A	10_102266316_C_T	0.997324	4	SCD	new
SEC31B	10_102269085_C_A	10_102266638_C_T	0.996441	4	SCD	new
SEC31B	10_102269085_C_A	10_102279294_A_G	0.988539	4	SCD	new
SEC31B	10_102269085_C_A	10_102279295_G_C	0.988559	4	SCD	new
SEC31B	10_102269085_C_A	10_102280687_G_A	0.995417	4	SLF2;SCD	new
SEC31B	10_102269085_C_A	10_102280772_C_T	0.996283	4	SLF2;SCD	new
SEC31B	10_102269085_C_A	10_102288343_G_C	0.994861	4	SLF2;SCD	new
SEC31B	10_102269085_C_A	10_102289078_C_A	0.99614	4	SLF2;SCD	new
SEC31B	10_102269085_C_A	10_102289743_C_G	0.99614	4	SLF2;SCD	new
SEC31B	10_102269085_C_A	10_102291275_C_T	0.994832	4	SLF2;SCD	new
SEC31B	10_102269085_C_A	10_102294413_G_A	0.998037	4	SLF2;SCD	new
SEC31B	10_102269085_C_A	10_102295420_C_T	0.996055	4	SLF2;SCD	new
SEC31B	10_102269085_C_A	10_102296061_A_G	0.994987	4	SLF2;SCD	new
SEC31B	10_102269085_C_A	10_102297391_G_C	0.994801	4	SLF2;SCD	new
SEC31B	10_102269085_C_A	10_102313997_T_C	0.984221	4	SLF2;SCD	new
SEC31B	10_102269085_C_A	10_102314777_T_C	0.983098	4	SLF2;SCD	new
SEC31B	10_102269085_C_A	10_102321900_C_G	0.98217	4	-	new
SEC31B	10_102269085_C_A	10_102323092_G_C	0.882239	4	-	new
SEC31B	10_102269085_C_A	10_102323141_T_A	0.980718	4	-	new
SEC31B	10_102269085_C_A	10_102324812_C_T	0.982194	4	-	new
SEC31B	10_102269085_C_A	10_102326115_T_C	0.981761	4	-	new
SEC31B	10_102269085_C_A	10_102327708_A_G	0.980687	4	-	new
SEC31B	10_102269085_C_A	10_102328036_T_A	0.982013	4	-	new
SEC31B	10_102269085_C_A	10_102328270_T_C	0.980086	4	-	new
SEC31B	10_102269085_C_A	10_102162852_C_T	0.817697	5	-	new
SEC31B	10_102269085_C_A	10_102162860_A_G	0.819571	5	-	new
SEC31B	10_102269085_C_A	10_102163640_T_C	0.820199	5	-	new
SEC31B	10_102269085_C_A	10_102164604_T_C	0.819737	5	-	new
SEC31B	10_102269085_C_A	10_102172752_T_G	0.831854	5	-	new
SEC31B	10_102269085_C_A	10_102172989_T_C	0.838108	5	-	new
SEC31B	10_102269085_C_A	10_102173446_G_T	0.833281	5	-	new
SEC31B	10_102269085_C_A	10_102173525_G_A	0.832495	5	-	new
SEC31B	10_102269085_C_A	10_102174803_G_C	0.83594	5	-	new
SEC31B	10_102269085_C_A	10_102174805_G_C	0.834869	5	-	new
SEC31B	10_102269085_C_A	10_102184732_G_A	0.844026	5	-	new
SEC31B	10_102269085_C_A	10_102185561_C_G	0.842401	5	-	new
SEC31B	10_102269085_C_A	10_102185578_C_T	0.844402	5	-	new
SEC31B	10_102269085_C_A	10_102185700_A_C	0.852301	5	-	new
SEC31B	10_102269085_C_A	10_102188695_G_A	0.844165	5	-	new
SEC31B	10_102269085_C_A	10_102189385_A_G	0.844058	5	-	new
SEC31B	10_102269085_C_A	10_102194532_T_C	0.844565	5	-	new
SEC31B	10_102269085_C_A	10_102196071_G_T	0.84472	5	-	new
SEC31B	10_102269085_C_A	10_102200371_C_T	0.844662	5	SCD	new
SEC31B	10_102269085_C_A	10_102203071_A_G	0.909416	5	SCD	new
SEC31B	10_102269085_C_A	10_102206607_G_A	0.909438	5	SCD	new
SEC31B	10_102269085_C_A	10_102207514_A_AG	0.909421	5	SCD	new
SEC31B	10_102269085_C_A	10_102227409_G_A	0.911368	5	SCD	new
SEC31B	10_102269085_C_A	10_102229016_T_C	0.912961	5	SCD	new
SEC31B	10_102269085_C_A	10_102235015_G_A	0.912694	5	SCD	new
SEC31B	10_102269085_C_A	10_102239829_G_A	0.912292	5	SCD	new
SEC31B	10_102269085_C_A	10_102240451_C_G	0.912592	5	SCD	new
SEC31B	10_102269085_C_A	10_102243387_T_G	0.91137	5	SCD	new
SEC31B	10_102269085_C_A	10_102244152_A_AG	0.911374	5	SCD	new
SEC31B	10_102269085_C_A	10_102246125_T_C	0.908173	5	SCD	new
SEC31B	10_102269085_C_A	10_102247408_C_A	0.910173	5	SCD	new
SEC31B	10_102269085_C_A	10_102247526_G_C	0.910924	5	SCD	new
SEC31B	10_102269085_C_A	10_102248884_C_T	0.932445	5	SCD	new
SEC31B	10_102269085_C_A	10_102248950_C_G	0.932388	5	SCD	new
SEC31B	10_102269085_C_A	10_102256496_G_T	0.998466	5	SCD	new
SEC31B	10_102269085_C_A	10_102259568_A_G	0.997653	5	SCD	new
SEC31B	10_102269085_C_A	10_102261538_C_T	0.997694	5	SCD	new
SEC31B	10_102269085_C_A	10_102264672_A_G	0.998064	5	SCD	new
SEC31B	10_102269085_C_A	10_102269085_C_A	1	5	SCD	new
SEC31B	10_102269085_C_A	10_102271579_C_T	0.996985	5	SCD	new
SEC31B	10_102269085_C_A	10_102272802_A_G	0.996697	5	SCD	new
SEC31B	10_102269085_C_A	10_102275471_A_G	0.998822	5	SCD	new
SEC31B	10_102269085_C_A	10_102275504_C_A	0.996385	5	SCD	new
SEC31B	10_102269085_C_A	10_102278128_G_GCTT	0.99746	5	SCD	new
SEC31B	10_102269085_C_A	10_102282126_C_A	0.994576	5	SLF2;SCD	new
SEC31B	10_102269085_C_A	10_102284449_C_G	0.99624	5	SLF2;SCD	new
SEC31B	10_102269085_C_A	10_102290698_A_AG	0.99618	5	SLF2;SCD	new
SEC31B	10_102269085_C_A	10_102291092_C_A	0.992785	5	SLF2;SCD	new
SEC31B	10_102269085_C_A	10_102291579_G_A	0.996181	5	SLF2;SCD	new
SEC31B	10_102269085_C_A	10_102294537_G_A	0.996181	5	SLF2;SCD	new
SEC31B	10_102269085_C_A	10_102296461_C_T	0.99405	5	SLF2;SCD	new
SEC31B	10_102269085_C_A	10_102297256_T_C	0.995111	5	SLF2;SCD	new
SEC31B	10_102269085_C_A	10_102299239_A_G	0.994902	5	SLF2;SCD	new
SEC31B	10_102269085_C_A	10_102302923_T_C	0.979923	5	SLF2;SCD	new
SEC31B	10_102269085_C_A	10_102303865_C_G	0.986	5	SLF2;SCD	new
SEC31B	10_102269085_C_A	10_102309220_G_C	0.985532	5	SLF2;SCD	new
SEC31B	10_102269085_C_A	10_102315354_T_C	0.979112	5	SLF2;SCD	new
SEC31B	10_102269085_C_A	10_102315709_TG_T	0.982927	5	SLF2;SCD	new
SEC31B	10_102269085_C_A	10_102316964_T_C	0.982131	5	SLF2;SCD	new
SEC31B	10_102269085_C_A	10_102319581_A_G	0.981747	5	SLF2;SCD	new
SEC31B	10_102269085_C_A	10_102319746_G_GC	0.978534	5	SLF2;SCD	new
SEC31B	10_102269085_C_A	10_102320363_G_A	0.981794	5	-	new
SEC31B	10_102269085_C_A	10_102323982_C_T	0.981971	5	-	new
SEC31B	10_102269085_C_A	10_102327260_A_G	0.981883	5	-	new
SEC31B	10_102269085_C_A	10_102331147_C_T	0.98217	5	-	new
SEC31B	10_102269085_C_A	10_102331298_G_A	0.980035	5	-	new
SEC31B	10_102269085_C_A	10_102331364_C_T	0.981345	5	-	new
SEC31B	10_102269085_C_A	10_102331795_A_G	0.983511	5	-	new
SEC31B	10_102269085_C_A	10_102335507_C_T	0.980131	5	-	new
SEC31B	10_102269085_C_A	10_102338686_G_A	0.980976	5	-	new
SEC31B	10_102269085_C_A	10_102347028_A_G	0.980228	5	-	new
SEC31B	10_102269085_C_A	10_102357780_T_C	0.964612	5	-	new
SEC31B	10_102269085_C_A	10_102156208_G_A	0.819685	6	-	new
SEC31B	10_102269085_C_A	10_102157175_G_A	0.81888	6	-	new
SEC31B	10_102269085_C_A	10_102157348_AT_A	0.804138	6	-	new
SEC31B	10_102269085_C_A	10_102157609_C_A	0.818838	6	-	new
SEC31B	10_102269085_C_A	10_102159680_C_CATTT	0.824074	6	-	new
SEC31B	10_102269085_C_A	10_102160177_T_C	0.819357	6	-	new
SEC31B	10_102269085_C_A	10_102161100_TC_T	0.818895	6	-	new
SEC31B	10_102269085_C_A	10_102163821_G_T	0.821	6	-	new
SEC31B	10_102269085_C_A	10_102165021_G_A	0.820014	6	-	new
SEC31B	10_102269085_C_A	10_102165238_A_G	0.820188	6	-	new
SEC31B	10_102269085_C_A	10_102166242_A_G	0.819507	6	-	new
SEC31B	10_102269085_C_A	10_102166415_A_C	0.821532	6	-	new
SEC31B	10_102269085_C_A	10_102170259_A_G	0.830717	6	-	new
SEC31B	10_102269085_C_A	10_102171127_TA_T	0.8311	6	-	new
SEC31B	10_102269085_C_A	10_102173927_C_T	0.833405	6	-	new
SEC31B	10_102269085_C_A	10_102174244_T_C	0.834266	6	-	new
SEC31B	10_102269085_C_A	10_102174428_G_C	0.835272	6	-	new
SEC31B	10_102269085_C_A	10_102175133_C_T	0.836343	6	-	new
SEC31B	10_102269085_C_A	10_102175269_G_A	0.829814	6	-	new
SEC31B	10_102269085_C_A	10_102175309_T_C	0.836009	6	-	new
SEC31B	10_102269085_C_A	10_102175918_G_T	0.838656	6	-	new
SEC31B	10_102269085_C_A	10_102177393_G_A	0.83944	6	-	new
SEC31B	10_102269085_C_A	10_102177728_G_A	0.840196	6	-	new
SEC31B	10_102269085_C_A	10_102181711_T_TTTCTGG	0.845258	6	-	new
SEC31B	10_102269085_C_A	10_102181800_TTTTTTA_T	0.844952	6	-	new
SEC31B	10_102269085_C_A	10_102182141_G_A	0.844512	6	-	new
SEC31B	10_102269085_C_A	10_102183840_G_A	0.846141	6	-	new
SEC31B	10_102269085_C_A	10_102190406_C_T	0.8442	6	-	new
SEC31B	10_102269085_C_A	10_102191417_T_C	0.844872	6	-	new
SEC31B	10_102269085_C_A	10_102192267_T_C	0.844908	6	-	new
SEC31B	10_102269085_C_A	10_102194476_A_G	0.844328	6	-	new
SEC31B	10_102269085_C_A	10_102194818_A_T	0.845495	6	-	new
SEC31B	10_102269085_C_A	10_102195341_G_A	0.845811	6	-	new
SEC31B	10_102269085_C_A	10_102197441_A_T	0.84455	6	-	new
SEC31B	10_102269085_C_A	10_102197813_A_G	0.844681	6	-	new
SEC31B	10_102269085_C_A	10_102200745_AAAC_A	0.852937	6	SCD	new
SEC31B	10_102269085_C_A	10_102200757_CAAA_C	0.855458	6	SCD	new
SEC31B	10_102269085_C_A	10_102201320_T_C	0.910673	6	SCD	new
SEC31B	10_102269085_C_A	10_102201944_G_T	0.910479	6	SCD	new
SEC31B	10_102269085_C_A	10_102202112_C_T	0.905701	6	SCD	new
SEC31B	10_102269085_C_A	10_102204383_C_CA	0.877874	6	SCD	new
SEC31B	10_102269085_C_A	10_102205544_ATAAT_A	0.908917	6	SCD	new
SEC31B	10_102269085_C_A	10_102206751_TA_T	0.909443	6	SCD	new
SEC31B	10_102269085_C_A	10_102207338_G_GA	0.909336	6	SCD	new
SEC31B	10_102269085_C_A	10_102207959_T_C	0.909443	6	SCD	new
SEC31B	10_102269085_C_A	10_102208537_G_C	0.909068	6	SCD	new
SEC31B	10_102269085_C_A	10_102209160_A_G	0.909114	6	SCD	new
SEC31B	10_102269085_C_A	10_102209811_G_A	0.905249	6	SCD	new
SEC31B	10_102269085_C_A	10_102210100_C_T	0.909887	6	SCD	new
SEC31B	10_102269085_C_A	10_102210596_T_A	0.909536	6	SCD	new
SEC31B	10_102269085_C_A	10_102211159_GAA_G	0.910818	6	SCD	new
SEC31B	10_102269085_C_A	10_102211613_T_C	0.910813	6	SCD	new
SEC31B	10_102269085_C_A	10_102211680_A_C	0.911019	6	SCD	new
SEC31B	10_102269085_C_A	10_102213600_C_A	0.910759	6	SCD	new
SEC31B	10_102269085_C_A	10_102213778_A_G	0.90968	6	SCD	new
SEC31B	10_102269085_C_A	10_102215603_T_C	0.910671	6	SCD	new
SEC31B	10_102269085_C_A	10_102216766_T_C	0.90964	6	SCD	new
SEC31B	10_102269085_C_A	10_102217494_G_A	0.910834	6	SCD	new
SEC31B	10_102269085_C_A	10_102217780_T_C	0.910893	6	SCD	new
SEC31B	10_102269085_C_A	10_102219365_A_C	0.910863	6	SCD	new
SEC31B	10_102269085_C_A	10_102220325_T_TA	0.910193	6	SCD	new
SEC31B	10_102269085_C_A	10_102221195_A_G	0.910826	6	SCD	new
SEC31B	10_102269085_C_A	10_102221703_C_T	0.910812	6	SCD	new
SEC31B	10_102269085_C_A	10_102222957_G_C	0.909801	6	SCD	new
SEC31B	10_102269085_C_A	10_102226733_A_AT	0.911281	6	SCD	new
SEC31B	10_102269085_C_A	10_102227702_G_C	0.911096	6	SCD	new
SEC31B	10_102269085_C_A	10_102227886_A_G	0.913192	6	SCD	new
SEC31B	10_102269085_C_A	10_102228709_T_A	0.91281	6	SCD	new
SEC31B	10_102269085_C_A	10_102231873_C_T	0.908112	6	SCD	new
SEC31B	10_102269085_C_A	10_102232879_A_G	0.912361	6	SCD	new
SEC31B	10_102269085_C_A	10_102233172_T_C	0.912266	6	SCD	new
SEC31B	10_102269085_C_A	10_102233689_CA_C	0.908785	6	SCD	new
SEC31B	10_102269085_C_A	10_102234331_T_C	0.911817	6	SCD	new
SEC31B	10_102269085_C_A	10_102234497_T_C	0.911904	6	SCD	new
SEC31B	10_102269085_C_A	10_102237059_T_C	0.912136	6	SCD	new
SEC31B	10_102269085_C_A	10_102238324_T_G	0.909319	6	SCD	new
SEC31B	10_102269085_C_A	10_102238326_A_G	0.909319	6	SCD	new
SEC31B	10_102269085_C_A	10_102238343_T_G	0.91082	6	SCD	new
SEC31B	10_102269085_C_A	10_102252015_C_G	0.916293	6	SCD	new
SEC31B	10_102269085_C_A	10_102260823_CA_C	0.942124	6	SCD	new
SEC31B	10_102269085_C_A	10_102260846_TA_T	0.982974	6	SCD	new
SEC31B	10_102269085_C_A	10_102261753_A_G	0.9986	6	SCD	new
SEC31B	10_102269085_C_A	10_102265847_A_C	0.996338	6	SCD	new
SEC31B	10_102269085_C_A	10_102273565_C_T	0.994294	6	SCD	new
SEC31B	10_102269085_C_A	10_102274998_G_C	0.999483	6	SCD	new
SEC31B	10_102269085_C_A	10_102275671_A_AG	0.966307	6	SCD	new
SEC31B	10_102269085_C_A	10_102276193_A_T	0.997604	6	SCD	new
SEC31B	10_102269085_C_A	10_102276266_T_C	0.995966	6	SCD	new
SEC31B	10_102269085_C_A	10_102276292_G_C	0.995744	6	SCD	new
SEC31B	10_102269085_C_A	10_102281122_G_GT	0.994258	6	SLF2;SCD	new
SEC31B	10_102269085_C_A	10_102292268_G_C	0.996076	6	SLF2;SCD	new
SEC31B	10_102269085_C_A	10_102293676_A_T	0.99616	6	SLF2;SCD	new
SEC31B	10_102269085_C_A	10_102298664_T_TTC	0.95846	6	SLF2;SCD	new
SEC31B	10_102269085_C_A	10_102298855_C_A	0.994812	6	SLF2;SCD	new
SEC31B	10_102269085_C_A	10_102299918_CT_C	0.971764	6	SLF2;SCD	new
SEC31B	10_102269085_C_A	10_102301165_A_G	0.986342	6	SLF2;SCD	new
SEC31B	10_102269085_C_A	10_102302105_G_A	0.986069	6	SLF2;SCD	new
SEC31B	10_102269085_C_A	10_102302937_T_TTTTTTG	0.988255	6	SLF2;SCD	new
SEC31B	10_102269085_C_A	10_102303498_G_T	0.986004	6	SLF2;SCD	new
SEC31B	10_102269085_C_A	10_102305965_A_G	0.984629	6	SLF2;SCD	new
SEC31B	10_102269085_C_A	10_102312565_C_T	0.980845	6	SLF2;SCD	new
SEC31B	10_102269085_C_A	10_102313607_A_G	0.981214	6	SLF2;SCD	new
SEC31B	10_102269085_C_A	10_102315864_T_A	0.982345	6	SLF2;SCD	new
SEC31B	10_102269085_C_A	10_102317555_C_CA	0.968803	6	SLF2;SCD	new
SEC31B	10_102269085_C_A	10_102317557_T_G	0.968803	6	SLF2;SCD	new
SEC31B	10_102269085_C_A	10_102317559_A_G	0.968803	6	SLF2;SCD	new
SEC31B	10_102269085_C_A	10_102317560_ACT_A	0.968803	6	SLF2;SCD	new
SEC31B	10_102269085_C_A	10_102317565_CTA_C	0.968657	6	SLF2;SCD	new
SEC31B	10_102269085_C_A	10_102317603_G_A	0.969543	6	SLF2;SCD	new
SEC31B	10_102269085_C_A	10_102318771_T_C	0.981585	6	SLF2;SCD	new
SEC31B	10_102269085_C_A	10_102319192_C_T	0.981758	6	SLF2;SCD	new
SEC31B	10_102269085_C_A	10_102319395_C_T	0.981555	6	SLF2;SCD	new
SEC31B	10_102269085_C_A	10_102332041_C_T	0.981276	6	-	new
SEC31B	10_102269085_C_A	10_102337377_C_T	0.982614	6	-	new
SEC31B	10_102269085_C_A	10_102338410_T_C	0.981743	6	-	new
SEC31B	10_102269085_C_A	10_102338609_G_A	0.982242	6	-	new
SEC31B	10_102269085_C_A	10_102342161_T_TTTC	0.91667	6	-	new
SEC31B	10_102269085_C_A	10_102342568_T_TTTC	0.903454	6	-	new
SEC31B	10_102269085_C_A	10_102342569_T_TTC	0.888866	6	-	new
SEC31B	10_102269085_C_A	10_102344754_C_T	0.97985	6	-	new
SEC31B	10_102269085_C_A	10_102350732_G_A	0.980795	6	-	new
SEC31B	10_102269085_C_A	10_102350898_T_A	0.980297	6	-	new
SEC31B	10_102269085_C_A	10_102351446_TA_T	0.965211	6	-	new
SEC31B	10_102269085_C_A	10_102351785_A_G	0.98002	6	-	new
SEC31B	10_102269085_C_A	10_102185233_GT_G	0.8406	2b	-	new
SEC31B	10_102269085_C_A	10_102206385_CT_C	0.909434	2b	SCD	new
SEC31B	10_102269085_C_A	10_102269206_A_G	0.988627	2b	SCD	new
SEC31B	10_102269085_C_A	10_102291287_C_T	0.994832	2b	SLF2;SCD	new
SEC31B	10_102269085_C_A	10_102291761_T_C	0.996139	2b	SLF2;SCD	new
SEC31B	10_102269085_C_A	10_102295629_G_T	0.996181	2b	SLF2;SCD	new
SEC31B	10_102269085_C_A	10_102297546_A_G	0.995029	2b	SLF2;SCD	new
SEC31B	10_102269085_C_A	10_102324649_A_C	0.980083	2b	-	new
SEC31B	10_102269085_C_A	10_102325810_GA_G	0.983015	2b	-	new
SEC31B	10_102269085_C_A	10_102328247_C_T	0.980086	2b	-	new
SEC31B	10_102269085_C_A	10_102295658_T_G	0.982855	2c	SLF2;SCD	new
SEC31B	10_102269085_C_A	10_102206089_G_A	0.909491	3a	SCD	new
SEC31B	10_102269085_C_A	10_102214762_G_C	0.910901	3a	SCD	new
SEC31B	10_102269085_C_A	10_102241998_G_C	0.900436	3a	SCD	new
SEC31B	10_102269085_C_A	10_102261409_G_C	0.999588	3a	SCD	new
SEC31B	10_102269085_C_A	10_102266735_A_C	0.998641	3a	SCD	new
SEC31B	10_102269085_C_A	10_102325640_C_T	0.981491	3a	-	new
SEC31B	10_102269085_C_A	10_102329075_T_C	0.980378	3a	-	new
SEC31B	10_102269085_C_A	10_102329409_C_T	0.981051	3a	-	new
SEC31B	10_102269085_C_A	10_102329739_G_C	0.982169	3a	-	new
SEC31B	10_102269085_C_A	10_102164225_C_CT	0.859256	-	-	new
SEC31B	10_102269085_C_A	10_102197128_C_CA	0.832973	-	-	new
SEC31B	10_102269085_C_A	10_102263498_C_CTT	0.985603	-	SCD	new
SEC31B	10_102269085_C_A	10_102333615_C_CTT	0.982103	-	-	new
SEC31B	10_102269085_C_A	10_102346090_T_TA	0.816325	-	-	new
C10orf71	10_50534599_G_A	10_50508372_A_G	0.884035	4	-	new
C10orf71	10_50534599_G_A	10_50516184_C_T	0.897721	4	-	new
C10orf71	10_50534599_G_A	10_50518351_C_T	0.896262	4	-	new
C10orf71	10_50534599_G_A	10_50510070_A_G	0.884886	5	-	new
C10orf71	10_50534599_G_A	10_50510406_C_T	0.892054	5	-	new
C10orf71	10_50534599_G_A	10_50510522_T_G	0.890494	5	-	new
C10orf71	10_50534599_G_A	10_50519197_T_C	0.894864	5	-	new
C10orf71	10_50534599_G_A	10_50533776_C_G	0.997523	5	MAPK8;SGMS1	new
C10orf71	10_50534599_G_A	10_50534599_G_A	1	5	MAPK8;SGMS1	new
C10orf71	10_50534599_G_A	10_50537013_T_C	0.979834	5	MAPK8;SGMS1	new
C10orf71	10_50534599_G_A	10_50511185_G_A	0.885186	6	-	new
C10orf71	10_50534599_G_A	10_50517194_G_A	0.897464	6	-	new
C10orf71	10_50534599_G_A	10_50529690_T_C	0.918064	6	MAPK8;SGMS1	new
C10orf71	10_50534599_G_A	10_50507975_C_A	0.884547	2b	-	new
CD46	1_207940853_T_A	1_207912207_A_G	0.996433	4	EIF2D	pub
CD46	1_207940853_T_A	1_207927153_T_C	0.979494	4	-	pub
CD46	1_207940853_T_A	1_207997813_A_G	0.938726	4	-	pub
CD46	1_207940853_T_A	1_208012294_C_T	0.93628	4	CD34;PLXNA2	pub
CD46	1_207940853_T_A	1_208020677_C_T	0.934608	4	CD34;PLXNA2	pub
CD46	1_207940853_T_A	1_207940853_T_A	1	5	-	pub
CD46	1_207940853_T_A	1_207966393_G_A	0.996853	5	-	pub
CD46	1_207940853_T_A	1_207988603_G_C	0.977406	5	-	pub
CD46	1_207940853_T_A	1_207993102_A_G	0.9759	5	-	pub
CD46	1_207940853_T_A	1_208004782_G_A	0.935252	5	CD34;PLXNA2	pub
CD46	1_207940853_T_A	1_208010077_T_C	0.928488	5	CD34;PLXNA2	pub
CD46	1_207940853_T_A	1_208011241_G_A	0.936332	5	CD34;PLXNA2	pub
CD46	1_207940853_T_A	1_208015400_G_GT	0.935387	5	CD34;PLXNA2	pub
CD46	1_207940853_T_A	1_208017129_A_C	0.936226	5	CD34;PLXNA2	pub
CD46	1_207940853_T_A	1_208018961_C_T	0.934685	5	CD34;PLXNA2	pub
CD46	1_207940853_T_A	1_208021328_C_T	0.934577	5	CD34;PLXNA2	pub
CD46	1_207940853_T_A	1_208026279_G_T	0.915089	5	CD34;PLXNA2	pub
CD46	1_207940853_T_A	1_208030923_C_T	0.870489	5	CD34;PLXNA2	pub
CD46	1_207940853_T_A	1_208032537_C_T	0.837791	5	CD34;PLXNA2	pub
CD46	1_207940853_T_A	1_208032959_G_A	0.837823	5	CD34;PLXNA2	pub
CD46	1_207940853_T_A	1_207948061_T_C	0.999848	6	-	pub
CD46	1_207940853_T_A	1_208004531_A_G	0.936525	6	CD34;PLXNA2	pub
CD46	1_207940853_T_A	1_208029063_C_T	0.870603	6	CD34;PLXNA3	pub
CD46	1_207940853_T_A	1_208034235_G_T	0.837732	6	CD34;PLXNA4	pub
CD46	1_207940853_T_A	1_207914161_C_T	0.996261	3a	EIF2D	pub
CD46	1_207940853_T_A	1_207936491_C_G	0.999353	3a	-	pub
CD46	1_208128722_G_A	1_208128855_G_A	0.936637	4	CD34;IRF6	pub
CD46	1_208128722_G_A	1_208129065_A_G	0.939144	4	CD34;IRF6	pub
CD46	1_208128722_G_A	1_208129239_G_GTATGAC	0.938932	4	CD34;IRF6	pub
CD46	1_208128722_G_A	1_208130627_T_G	0.85925	4	CD34;IRF6	pub
CD46	1_208128722_G_A	1_208132045_C_T	0.996971	4	CD34;IRF6	pub
CD46	1_208128722_G_A	1_208132738_C_G	0.937947	4	CD34;IRF6	pub
CD46	1_208128722_G_A	1_208132904_C_G	0.996905	4	CD34;IRF6	pub
CD46	1_208128722_G_A	1_208133497_A_G	0.937785	4	CD34;IRF6	pub
CD46	1_208128722_G_A	1_208136930_C_A	0.859598	4	CD34;IRF6	pub
CD46	1_208128722_G_A	1_208139949_G_T	0.916394	4	CD34;IRF6	pub
CD46	1_208128722_G_A	1_208106568_T_C	0.805927	5	CD34;PLXNA2;MIR4260	pub
CD46	1_208128722_G_A	1_208109185_G_A	0.855268	5	CD34;PLXNA2;MIR4260	pub
CD46	1_208128722_G_A	1_208125961_T_G	0.936695	5	CD34;IRF6	pub
CD46	1_208128722_G_A	1_208127473_C_T	0.938632	5	CD34;IRF6	pub
CD46	1_208128722_G_A	1_208127490_C_A	0.938738	5	CD34;IRF6	pub
CD46	1_208128722_G_A	1_208128008_A_G	0.938613	5	CD34;IRF6	pub
CD46	1_208128722_G_A	1_208128373_G_A	0.938632	5	CD34;IRF6	pub
CD46	1_208128722_G_A	1_208128618_A_G	0.938784	5	CD34;IRF6	pub
CD46	1_208128722_G_A	1_208128722_G_A	1	5	CD34;IRF6	pub
CD46	1_208128722_G_A	1_208129444_C_T	0.937691	5	CD34;IRF6	pub
CD46	1_208128722_G_A	1_208129553_A_G	0.939032	5	CD34;IRF6	pub
CD46	1_208128722_G_A	1_208129604_A_G	0.936775	5	CD34;IRF6	pub
CD46	1_208128722_G_A	1_208129606_G_C	0.935477	5	CD34;IRF6	pub
CD46	1_208128722_G_A	1_208129688_T_C	0.938839	5	CD34;IRF6	pub
CD46	1_208128722_G_A	1_208130656_A_G	0.86317	5	CD34;IRF6	pub
CD46	1_208128722_G_A	1_208130682_C_T	0.942118	5	CD34;IRF6	pub
CD46	1_208128722_G_A	1_208130720_T_C	0.938243	5	CD34;IRF6	pub
CD46	1_208128722_G_A	1_208130905_C_T	0.938795	5	CD34;IRF6	pub
CD46	1_208128722_G_A	1_208131281_G_A	0.937497	5	CD34;IRF6	pub
CD46	1_208128722_G_A	1_208131663_A_G	0.936527	5	CD34;IRF6	pub
CD46	1_208128722_G_A	1_208133887_A_T	0.937829	5	CD34;IRF6	pub
CD46	1_208128722_G_A	1_208134272_T_C	0.93802	5	CD34;IRF6	pub
CD46	1_208128722_G_A	1_208134887_G_A	0.935444	5	CD34;IRF6	pub
CD46	1_208128722_G_A	1_208134934_A_C	0.936788	5	CD34;IRF6	pub
CD46	1_208128722_G_A	1_208135170_C_A	0.937327	5	CD34;IRF6	pub
CD46	1_208128722_G_A	1_208135969_T_C	0.996571	5	CD34;IRF6	pub
CD46	1_208128722_G_A	1_208135982_T_A	0.996571	5	CD34;IRF6	pub
CD46	1_208128722_G_A	1_208142081_C_A	0.94265	5	CD34;IRF6	pub
CD46	1_208128722_G_A	1_208142203_G_A	0.802341	5	CD34;IRF6	pub
CD46	1_208128722_G_A	1_208116590_C_T	0.856653	6	CD34;PLXNA2;MIR4260	pub
CD46	1_208128722_G_A	1_208118579_T_G	0.809328	6	CD34;PLXNA2;MIR4260	pub
CD46	1_208128722_G_A	1_208125585_AT_A	0.937569	6	CD34;IRF6	pub
CD46	1_208128722_G_A	1_208125926_C_A	0.935632	6	CD34;IRF6	pub
CD46	1_208128722_G_A	1_208127073_G_A	0.938776	6	CD34;IRF6	pub
CD46	1_208128722_G_A	1_208127118_CAA_C	0.938547	6	CD34;IRF6	pub
CD46	1_208128722_G_A	1_208129880_C_T	0.938877	6	CD34;IRF6	pub
CD46	1_208128722_G_A	1_208130245_A_G	0.936828	6	CD34;IRF6	pub
CD46	1_208128722_G_A	1_208131044_T_C	0.937393	6	CD34;IRF6	pub
CD46	1_208128722_G_A	1_208131441_T_C	0.937916	6	CD34;IRF6	pub
CD46	1_208128722_G_A	1_208131582_G_T	0.862411	6	CD34;IRF6	pub
CD46	1_208128722_G_A	1_208140595_GA_G	0.84076	6	CD34;IRF6	pub
CD46	1_208128722_G_A	1_208126139_A_T	0.938438	2a	CD34;IRF6	pub
CD46	1_208128722_G_A	1_208126812_T_C	0.938714	2b	CD34;IRF6	pub
CD46	1_208128722_G_A	1_208129132_T_C	0.939151	2b	CD34;IRF6	pub
CD46	1_208128722_G_A	1_208136236_A_G	0.997473	2b	CD34;IRF6	pub
CD46	1_208128722_G_A	1_208128822_T_C	0.938479	3a	CD34;IRF6	pub
CD46	1_208128722_G_A	1_208130418_T_C	0.938877	3a	CD34;IRF6	pub
CD46	1_208128722_G_A	1_208137728_A_AT	0.927581	3a	CD34;IRF6	pub
CCDC141	2_179721046_G_A	2_179770998_A_G	0.86238	5	TTN;SESTD1;CCDC141	pub
CCDC141	2_179721046_G_A	2_179786068_T_C	0.824167	6	TTN;SESTD1;CCDC141	pub
TFPI	2_188333064_G_A	2_188167105_C_G	0.845836	4	CALCRL;OSGEPL1-AS1	pub
TFPI	2_188333064_G_A	2_188184435_C_T	0.845846	4	CALCRL;OSGEPL1-AS1	pub
TFPI	2_188333064_G_A	2_188203848_A_G	0.872749	4	CALCRL	pub
TFPI	2_188333064_G_A	2_188214239_G_A	0.874042	4	CALCRL	pub
TFPI	2_188333064_G_A	2_188234520_G_C	0.883281	4	CALCRL	pub
TFPI	2_188333064_G_A	2_188340349_G_T	0.802189	4	-	pub
TFPI	2_188333064_G_A	2_188343497_T_C	0.997026	4	-	pub
TFPI	2_188333064_G_A	2_188075497_A_G	0.860413	5	-	pub
TFPI	2_188333064_G_A	2_188091511_C_G	0.860031	5	-	pub
TFPI	2_188333064_G_A	2_188152053_CTT_C	0.864281	5	CALCRL	pub
TFPI	2_188333064_G_A	2_188157117_T_C	0.864501	5	CALCRL	pub
TFPI	2_188333064_G_A	2_188157667_A_C	0.858793	5	CALCRL	pub
TFPI	2_188333064_G_A	2_188157674_A_C	0.858548	5	CALCRL	pub
TFPI	2_188333064_G_A	2_188161211_CAT_C	0.845743	5	CALCRL;OSGEPL1-AS1	pub
TFPI	2_188333064_G_A	2_188166857_T_C	0.841582	5	CALCRL;OSGEPL1-AS1	pub
TFPI	2_188333064_G_A	2_188166862_C_T	0.864378	5	CALCRL;OSGEPL1-AS1	pub
TFPI	2_188333064_G_A	2_188166881_T_C	0.84158	5	CALCRL;OSGEPL1-AS1	pub
TFPI	2_188333064_G_A	2_188167830_A_C	0.869937	5	CALCRL;OSGEPL1-AS1	pub
TFPI	2_188333064_G_A	2_188170060_G_A	0.846102	5	CALCRL;OSGEPL1-AS1	pub
TFPI	2_188333064_G_A	2_188170151_C_T	0.845894	5	CALCRL;OSGEPL1-AS1	pub
TFPI	2_188333064_G_A	2_188177708_ACGGGG_A	0.845886	5	CALCRL;OSGEPL1-AS1	pub
TFPI	2_188333064_G_A	2_188181341_G_C	0.845908	5	CALCRL;OSGEPL1-AS1	pub
TFPI	2_188333064_G_A	2_188181579_CA_C	0.867089	5	CALCRL;OSGEPL1-AS1	pub
TFPI	2_188333064_G_A	2_188193463_C_G	0.800418	5	CALCRL;OSGEPL1-AS1	pub
TFPI	2_188333064_G_A	2_188199583_G_A	0.872634	5	CALCRL;OSGEPL1-AS1	pub
TFPI	2_188333064_G_A	2_188201216_T_C	0.872349	5	CALCRL	pub
TFPI	2_188333064_G_A	2_188206664_T_G	0.87303	5	CALCRL	pub
TFPI	2_188333064_G_A	2_188210415_C_CA	0.847711	5	CALCRL	pub
TFPI	2_188333064_G_A	2_188229820_G_T	0.883945	5	CALCRL	pub
TFPI	2_188333064_G_A	2_188249420_G_C	0.908961	5	CALCRL;MIR1245A;SLC40A1;FAM171B	pub
TFPI	2_188333064_G_A	2_188250860_A_AGATAGATAGATAGAT	0.906302	5	CALCRL;MIR1245A;SLC40A1;FAM171B	pub
TFPI	2_188333064_G_A	2_188252411_T_A	0.906844	5	CALCRL;MIR1245A;SLC40A1;FAM171B	pub
TFPI	2_188333064_G_A	2_188271819_C_G	0.912928	5	CALCRL;MIR1245A;SLC40A1;FAM171B	pub
TFPI	2_188333064_G_A	2_188278822_A_G	0.915687	5	CALCRL;MIR1245A;SLC40A1;FAM171B	pub
TFPI	2_188333064_G_A	2_188294598_G_GTTATAAT	0.995696	5	ZSWIM2;MIR561;MIR3129;WDR75	pub
TFPI	2_188333064_G_A	2_188297133_T_G	0.806728	5	ZSWIM2;MIR561;MIR3129;WDR75	pub
TFPI	2_188333064_G_A	2_188307747_G_A	0.807611	5	ZSWIM2;MIR561;MIR3129;WDR75	pub
TFPI	2_188333064_G_A	2_188324216_T_A	0.992718	5	-	pub
TFPI	2_188333064_G_A	2_188325444_G_A	0.805084	5	-	pub
TFPI	2_188333064_G_A	2_188331184_A_T	0.806729	5	-	pub
TFPI	2_188333064_G_A	2_188333064_G_A	1	5	-	pub
TFPI	2_188333064_G_A	2_188345017_G_A	0.994466	5	-	pub
TFPI	2_188333064_G_A	2_188353919_G_A	0.998734	5	-	pub
TFPI	2_188333064_G_A	2_188084535_A_G	0.86001	6	-	pub
TFPI	2_188333064_G_A	2_188093671_A_G	0.859963	6	-	pub
TFPI	2_188333064_G_A	2_188099669_T_C	0.856648	6	-	pub
TFPI	2_188333064_G_A	2_188112036_A_G	0.859736	6	-	pub
TFPI	2_188333064_G_A	2_188116910_TCTC_T	0.861135	6	-	pub
TFPI	2_188333064_G_A	2_188146887_A_G	0.862454	6	CALCRL	pub
TFPI	2_188333064_G_A	2_188147302_A_T	0.861823	6	CALCRL	pub
TFPI	2_188333064_G_A	2_188149335_G_A	0.862482	6	CALCRL	pub
TFPI	2_188333064_G_A	2_188150149_A_G	0.862423	6	CALCRL	pub
TFPI	2_188333064_G_A	2_188150214_C_T	0.862455	6	CALCRL	pub
TFPI	2_188333064_G_A	2_188153333_T_C	0.863258	6	CALCRL	pub
TFPI	2_188333064_G_A	2_188153875_A_G	0.841226	6	CALCRL	pub
TFPI	2_188333064_G_A	2_188154489_C_T	0.863203	6	CALCRL	pub
TFPI	2_188333064_G_A	2_188155299_GA_G	0.858282	6	CALCRL	pub
TFPI	2_188333064_G_A	2_188155444_G_A	0.862875	6	CALCRL	pub
TFPI	2_188333064_G_A	2_188156425_G_T	0.86454	6	CALCRL	pub
TFPI	2_188333064_G_A	2_188156452_G_C	0.864538	6	CALCRL	pub
TFPI	2_188333064_G_A	2_188156578_A_C	0.841861	6	CALCRL	pub
TFPI	2_188333064_G_A	2_188156635_A_G	0.864344	6	CALCRL	pub
TFPI	2_188333064_G_A	2_188156908_A_G	0.837217	6	CALCRL	pub
TFPI	2_188333064_G_A	2_188156936_T_TA	0.84062	6	CALCRL	pub
TFPI	2_188333064_G_A	2_188156937_C_A	0.842151	6	CALCRL	pub
TFPI	2_188333064_G_A	2_188159178_T_A	0.864477	6	CALCRL	pub
TFPI	2_188333064_G_A	2_188159273_A_G	0.864517	6	CALCRL	pub
TFPI	2_188333064_G_A	2_188159750_C_A	0.864602	6	CALCRL	pub
TFPI	2_188333064_G_A	2_188159887_G_A	0.8622	6	CALCRL	pub
TFPI	2_188333064_G_A	2_188168059_A_G	0.845184	6	CALCRL;OSGEPL1-AS1	pub
TFPI	2_188333064_G_A	2_188171676_A_G	0.845384	6	CALCRL;OSGEPL1-AS1	pub
TFPI	2_188333064_G_A	2_188172677_G_T	0.845878	6	CALCRL;OSGEPL1-AS1	pub
TFPI	2_188333064_G_A	2_188172979_AAC_A	0.844336	6	CALCRL;OSGEPL1-AS1	pub
TFPI	2_188333064_G_A	2_188173125_T_C	0.845853	6	CALCRL;OSGEPL1-AS1	pub
TFPI	2_188333064_G_A	2_188175774_TA_T	0.867681	6	CALCRL;OSGEPL1-AS1	pub
TFPI	2_188333064_G_A	2_188175996_AAT_A	0.869293	6	CALCRL;OSGEPL1-AS1	pub
TFPI	2_188333064_G_A	2_188177199_ATAC_A	0.845702	6	CALCRL;OSGEPL1-AS1	pub
TFPI	2_188333064_G_A	2_188177314_T_A	0.842128	6	CALCRL;OSGEPL1-AS1	pub
TFPI	2_188333064_G_A	2_188178480_A_G	0.866317	6	CALCRL;OSGEPL1-AS1	pub
TFPI	2_188333064_G_A	2_188178524_C_T	0.845615	6	CALCRL;OSGEPL1-AS1	pub
TFPI	2_188333064_G_A	2_188179494_C_T	0.868537	6	CALCRL;OSGEPL1-AS1	pub
TFPI	2_188333064_G_A	2_188181195_GAAACA_GA	0.84575	6	CALCRL;OSGEPL1-AS1	pub
TFPI	2_188333064_G_A	2_188181195_GAAAC_G	0.845908	6	CALCRL;OSGEPL1-AS1	pub
TFPI	2_188333064_G_A	2_188181424_T_A	0.83647	6	CALCRL;OSGEPL1-AS1	pub
TFPI	2_188333064_G_A	2_188181632_A_AT	0.845904	6	CALCRL;OSGEPL1-AS1	pub
TFPI	2_188333064_G_A	2_188183781_A_G	0.868284	6	CALCRL;OSGEPL1-AS1	pub
TFPI	2_188333064_G_A	2_188183805_C_A	0.868284	6	CALCRL;OSGEPL1-AS1	pub
TFPI	2_188333064_G_A	2_188183894_TC_T	0.866463	6	CALCRL;OSGEPL1-AS1	pub
TFPI	2_188333064_G_A	2_188185287_T_G	0.867883	6	CALCRL;OSGEPL1-AS1	pub
TFPI	2_188333064_G_A	2_188186353_TTTTTTC_T	0.844258	6	CALCRL;OSGEPL1-AS1	pub
TFPI	2_188333064_G_A	2_188192019_A_G	0.869519	6	CALCRL;OSGEPL1-AS1	pub
TFPI	2_188333064_G_A	2_188195365_T_C	0.869274	6	CALCRL;OSGEPL1-AS1	pub
TFPI	2_188333064_G_A	2_188196469_T_C	0.800023	6	CALCRL;OSGEPL1-AS1	pub
TFPI	2_188333064_G_A	2_188198652_T_A	0.872312	6	CALCRL;OSGEPL1-AS1	pub
TFPI	2_188333064_G_A	2_188199741_A_AG	0.803554	6	CALCRL;OSGEPL1-AS1	pub
TFPI	2_188333064_G_A	2_188202673_G_C	0.803495	6	CALCRL	pub
TFPI	2_188333064_G_A	2_188202847_C_CTCGGGAGGCTT	0.877588	6	CALCRL	pub
TFPI	2_188333064_G_A	2_188202848_A_AGGC	0.877588	6	CALCRL	pub
TFPI	2_188333064_G_A	2_188204916_A_G	0.803695	6	CALCRL	pub
TFPI	2_188333064_G_A	2_188207245_A_G	0.851328	6	CALCRL	pub
TFPI	2_188333064_G_A	2_188209709_A_G	0.851519	6	CALCRL	pub
TFPI	2_188333064_G_A	2_188214823_T_A	0.874172	6	CALCRL	pub
TFPI	2_188333064_G_A	2_188214924_G_A	0.804423	6	CALCRL	pub
TFPI	2_188333064_G_A	2_188217500_T_C	0.876554	6	CALCRL	pub
TFPI	2_188333064_G_A	2_188227613_T_G	0.882873	6	CALCRL	pub
TFPI	2_188333064_G_A	2_188235258_T_G	0.884224	6	CALCRL	pub
TFPI	2_188333064_G_A	2_188236000_A_C	0.888332	6	CALCRL	pub
TFPI	2_188333064_G_A	2_188236458_AT_A	0.902203	6	CALCRL	pub
TFPI	2_188333064_G_A	2_188236819_C_T	0.908817	6	CALCRL	pub
TFPI	2_188333064_G_A	2_188241519_A_G	0.910387	6	CALCRL;MIR1245A;SLC40A1;FAM171B	pub
TFPI	2_188333064_G_A	2_188241953_G_T	0.910334	6	CALCRL;MIR1245A;SLC40A1;FAM171B	pub
TFPI	2_188333064_G_A	2_188253796_C_CT	0.803429	6	CALCRL;MIR1245A;SLC40A1;FAM171B	pub
TFPI	2_188333064_G_A	2_188254173_C_T	0.910243	6	CALCRL;MIR1245A;SLC40A1;FAM171B	pub
TFPI	2_188333064_G_A	2_188257985_C_T	0.909139	6	CALCRL;MIR1245A;SLC40A1;FAM171B	pub
TFPI	2_188333064_G_A	2_188260912_AT_A	0.811056	6	CALCRL;MIR1245A;SLC40A1;FAM171B	pub
TFPI	2_188333064_G_A	2_188280896_C_T	0.916457	6	ZSWIM2;MIR561;MIR3129;WDR75	pub
TFPI	2_188333064_G_A	2_188290969_A_T	0.996453	6	ZSWIM2;MIR561;MIR3129;WDR75	pub
TFPI	2_188333064_G_A	2_188293635_AAT_A	0.994314	6	ZSWIM2;MIR561;MIR3129;WDR75	pub
TFPI	2_188333064_G_A	2_188302053_A_AG	0.994754	6	ZSWIM2;MIR561;MIR3129;WDR75	pub
TFPI	2_188333064_G_A	2_188304446_T_C	0.999145	6	ZSWIM2;MIR561;MIR3129;WDR75	pub
TFPI	2_188333064_G_A	2_188308604_T_C	0.999638	6	ZSWIM2;MIR561;MIR3129;WDR75	pub
TFPI	2_188333064_G_A	2_188310305_A_G	0.999138	6	ZSWIM2;MIR561;MIR3129;WDR75	pub
TFPI	2_188333064_G_A	2_188315234_G_A	0.999081	6	ZSWIM2;MIR561;MIR3129;WDR75	pub
TFPI	2_188333064_G_A	2_188315577_A_G	0.999483	6	ZSWIM2;MIR561;MIR3129;WDR75	pub
TFPI	2_188333064_G_A	2_188322024_TA_T	0.994971	6	-	pub
TFPI	2_188333064_G_A	2_188322026_A_C	0.994971	6	-	pub
TFPI	2_188333064_G_A	2_188322037_A_T	0.978652	6	-	pub
TFPI	2_188333064_G_A	2_188322434_T_A	0.999828	6	-	pub
TFPI	2_188333064_G_A	2_188323311_A_T	0.996092	6	-	pub
TFPI	2_188333064_G_A	2_188325080_A_AT	0.990515	6	-	pub
TFPI	2_188333064_G_A	2_188325273_C_T	0.805824	6	-	pub
TFPI	2_188333064_G_A	2_188326005_A_T	0.997294	6	-	pub
TFPI	2_188333064_G_A	2_188330294_C_T	0.995426	6	-	pub
TFPI	2_188333064_G_A	2_188330295_GA_G	0.997277	6	-	pub
TFPI	2_188333064_G_A	2_188332190_C_A	0.994074	6	-	pub
TFPI	2_188333064_G_A	2_188332692_A_G	0.999812	6	-	pub
TFPI	2_188333064_G_A	2_188341047_G_A	0.994844	6	-	pub
TFPI	2_188333064_G_A	2_188343131_A_G	0.99988	6	-	pub
TFPI	2_188333064_G_A	2_188343781_G_A	0.997128	6	-	pub
TFPI	2_188333064_G_A	2_188351158_A_G	0.991915	6	-	pub
TFPI	2_188333064_G_A	2_188352062_G_GTACA	0.8084	6	-	pub
TFPI	2_188333064_G_A	2_188352392_TTGATAACATTTTTTC_T	0.839361	6	-	pub
TFPI	2_188333064_G_A	2_188352393_TGATAACATTTTTTCTTG_T	0.981172	6	-	pub
TFPI	2_188333064_G_A	2_188352410_G_T	0.943047	6	-	pub
TFPI	2_188333064_G_A	2_188353663_T_G	0.998524	6	-	pub
TFPI	2_188333064_G_A	2_188340396_T_C	0.995433	1b	-	pub
TFPI	2_188333064_G_A	2_188184500_A_G	0.845977	1d	CALCRL;OSGEPL1-AS1	pub
TFPI	2_188333064_G_A	2_188272460_C_T	0.912406	1d	CALCRL;MIR1245A;SLC40A1;FAM171B	pub
TFPI	2_188333064_G_A	2_188269685_G_A	0.912905	1f	CALCRL;MIR1245A;SLC40A1;FAM171B	pub
TFPI	2_188333064_G_A	2_188270337_A_G	0.909601	1f	CALCRL;MIR1245A;SLC40A1;FAM171B	pub
TFPI	2_188333064_G_A	2_188291723_A_G	0.996432	1f	ZSWIM2;MIR561;MIR3129;WDR75	pub
TFPI	2_188333064_G_A	2_188307962_C_T	0.998463	1f	ZSWIM2;MIR561;MIR3129;WDR75	pub
TFPI	2_188333064_G_A	2_188316181_T_G	0.999343	1f	ZSWIM2;MIR561;MIR3129;WDR75	pub
TFPI	2_188333064_G_A	2_188318187_A_G	0.806622	1f	ZSWIM2;MIR561;MIR3129;WDR75	pub
TFPI	2_188333064_G_A	2_188323852_T_G	0.999691	1f	-	pub
TFPI	2_188333064_G_A	2_188334401_T_G	0.999846	1f	-	pub
TFPI	2_188333064_G_A	2_188335246_T_C	0.995553	1f	-	pub
TFPI	2_188333064_G_A	2_188336097_T_G	0.999778	1f	-	pub
TFPI	2_188333064_G_A	2_188340335_C_T	0.802292	1f	-	pub
TFPI	2_188333064_G_A	2_188273829_C_T	0.909359	2a	CALCRL;MIR1245A;SLC40A1;FAM171B	pub
TFPI	2_188333064_G_A	2_188326949_C_A	0.99964	2b	-	pub
TFPI	2_188333064_G_A	2_188210214_G_A	0.851531	3a	CALCRL	pub
TFPI	2_188333064_G_A	2_188289172_T_TCTC	0.974709	3a	ZSWIM2;MIR561;MIR3129;WDR75	pub
TFPI	2_188333064_G_A	2_188289174_C_A	0.974188	3a	ZSWIM2;MIR561;MIR3129;WDR75	pub
TFPI	2_188333064_G_A	2_188307334_A_T	0.997069	3a	ZSWIM2;MIR561;MIR3129;WDR75	pub
TFPI	2_188333064_G_A	2_188307429_A_G	0.999171	3a	ZSWIM2;MIR561;MIR3129;WDR75	pub
TFPI	2_188333064_G_A	2_188326763_A_G	0.996842	3a	-	pub
B3GNT7	2_232271284_A_C	2_232253390_A_G	0.921464	4	-	pub
B3GNT7	2_232271284_A_C	2_232264914_G_T	0.989837	4	-	pub
B3GNT7	2_232271284_A_C	2_232276553_A_T	0.887143	4	-	pub
B3GNT7	2_232271284_A_C	2_232276992_T_A	0.887103	4	-	pub
B3GNT7	2_232271284_A_C	2_232290157_T_C	0.843548	4	HTR2B	pub
B3GNT7	2_232271284_A_C	2_232290285_G_GGAGT	0.843426	4	HTR2B	pub
B3GNT7	2_232271284_A_C	2_232290640_G_A	0.845983	4	HTR2B	pub
B3GNT7	2_232271284_A_C	2_232290893_G_A	0.829904	4	HTR2B	pub
B3GNT7	2_232271284_A_C	2_232290921_T_C	0.834509	4	HTR2B	pub
B3GNT7	2_232271284_A_C	2_232290935_G_A	0.811944	4	HTR2B	pub
B3GNT7	2_232271284_A_C	2_232252322_T_G	0.923252	5	-	pub
B3GNT7	2_232271284_A_C	2_232263127_G_A	0.971294	5	-	pub
B3GNT7	2_232271284_A_C	2_232263973_C_T	0.977956	5	-	pub
B3GNT7	2_232271284_A_C	2_232268884_A_C	0.997076	5	-	pub
B3GNT7	2_232271284_A_C	2_232271284_A_C	1	5	-	pub
B3GNT7	2_232271284_A_C	2_232286552_G_A	0.867804	5	HTR2B	pub
B3GNT7	2_232271284_A_C	2_232289127_G_A	0.856667	5	HTR2B	pub
B3GNT7	2_232271284_A_C	2_232291866_C_T	0.805339	5	HTR2B	pub
B3GNT7	2_232271284_A_C	2_232272826_A_G	0.99836	6	-	pub
B3GNT7	2_232271284_A_C	2_232279687_G_A	0.899076	6	-	pub
B3GNT7	2_232271284_A_C	2_232291320_A_G	0.83871	6	HTR2B	pub
B3GNT7	2_232271284_A_C	2_232291471_T_C	0.838759	6	HTR2B	pub
B3GNT7	2_232271284_A_C	2_232256864_G_C	0.928271	1d	-	pub
B3GNT7	2_232271284_A_C	2_232276651_T_C	0.88624	2a	-	pub
B3GNT7	2_232271284_A_C	2_232290672_G_C	0.846036	2a	HTR2B	pub
FNDC3B	3_171785168_G_C	3_171800256_A_G	0.980514	4	FNDC3B;PLD1	pub
FNDC3B	3_171785168_G_C	3_171774601_G_C	0.985993	5	PLD1;SLC2A2;FNDC3B	pub
FNDC3B	3_171785168_G_C	3_171833266_G_C	0.866535	6	FNDC3B;PLD1	pub
FNDC3B	3_171785168_G_C	3_171759410_C_CT	0.955883	2b	PLD1	pub
FNDC3B	3_171785168_G_C	3_171760427_T_C	0.958855	2b	PLD1;SLC2A2;FNDC3B	pub
FNDC3B	3_171785168_G_C	3_171785168_G_C	1	3a	PLD1;SLC2A2;FNDC3B	pub
GNB4	3_179172979_G_T	3_179169230_T_G	0.983133	4	ACTL6A	pub
GNB4	3_179172979_G_T	3_179172979_G_T	1	4	ACTL6A	pub
GNB4	3_179172979_G_T	3_179172593_A_G	0.998398	5	ACTL6A	pub
GNB4	3_179172979_G_T	3_179173224_A_T	0.998781	5	ACTL6A	pub
SCN10A	3_38766675_A_G	3_38767315_T_C	0.952193	4	SCN11A;EXOG	pub
SCN10A	3_38766675_A_G	3_38771925_C_G	0.928539	4	SCN11A;EXOG	pub
SCN10A	3_38766675_A_G	3_38752935_A_G	0.933968	5	SCN11A	pub
SCN10A	3_38766675_A_G	3_38766675_A_G	1	5	SCN11A;EXOG	pub
SCN10A	3_38766675_A_G	3_38770639_C_G	0.957355	5	SCN11A;EXOG	pub
SCN10A	3_38766675_A_G	3_38777554_T_G	0.927647	5	SCN11A;EXOG	pub
SCN10A	3_38766675_A_G	3_38784029_T_C	0.951184	5	SCN11A;EXOG	pub
SCN10A	3_38766675_A_G	3_38778618_T_C	0.924186	6	SCN11A;EXOG	pub
SCN10A	3_38766675_A_G	3_38788728_C_A	0.930513	6	SCN11A;EXOG	pub
SCN10A	3_38766675_A_G	3_38795555_A_G	0.932038	6	SCN11A;EXOG	pub
SCN10A	3_38766675_A_G	3_38764782_G_T	0.936302	3a	SCN11A;EXOG	pub
exm2257191	5_30881510_G_T	5_30886586_C_T	0.928268	6	CDH6	pub
exm2257191	5_30881510_G_T	5_30888583_A_T	0.99829	6	CDH6	pub
exm2257191	5_30881510_G_T	5_30888705_CAAA_C	0.91449	6	CDH6	pub
exm2257191	5_30881510_G_T	5_30893205_T_G	0.9986	6	CDH6	pub
exm2257191	5_30881510_G_T	5_30893782_G_A	0.998659	6	CDH6	pub
exm2257191	5_30881510_G_T	5_30895823_G_A	0.998324	6	CDH6	pub
exm2257191	5_30881510_G_T	5_30896358_A_C	0.997559	6	CDH6	pub
	5_137552970_T_C_1	5_137612484_T_TAG_1	0.831587	4	-	UKB
	5_137552970_T_C_1	5_137514815_C_T_1	0.984217	4	NPY6R;KLHL3	UKB
	5_137552970_T_C_1	5_137514853_A_G_1	0.99684	4	NPY6R;KLHL3	UKB
	5_137552970_T_C_1	5_137562179_T_C_1	0.987303	5	-	UKB
	5_137552970_T_C_1	5_137462659_G_A_1	0.981602	5	-	UKB
	5_137552970_T_C_1	5_137569631_CT_C_1	0.998005	5	-	UKB
	5_137552970_T_C_1	5_137581901_C_T_1	0.90483	5	-	UKB
	5_137552970_T_C_1	5_137479304_A_G_1	0.979063	5	-	UKB
	5_137552970_T_C_1	5_137479315_G_C_1	0.978332	5	-	UKB
	5_137552970_T_C_1	5_137493897_T_C_1	0.996209	5	NPY6R;KLHL3	UKB
	5_137552970_T_C_1	5_137523430_T_C_1	0.983573	5	KDM3B;EGR1;PAIP2	UKB
	5_137552970_T_C_1	5_137548485_AC_A_1	0.986911	5	KDM3B;EGR1;PAIP2	UKB
	5_137552970_T_C_1	5_137580418_T_A_1	0.999366	5	-	UKB
	5_137552970_T_C_1	5_137607680_T_C_1	0.826016	5	-	UKB
	5_137552970_T_C_1	5_137561186_T_C_1	1	5	-	UKB
	5_137552970_T_C_1	5_137592254_A_C_1	0.867253	6	-	UKB
	5_137552970_T_C_1	5_137455350_AT_A_1	0.861607	6	-	UKB
	5_137552970_T_C_1	5_137614925_AT_A_1	0.833247	6	-	UKB
	5_137552970_T_C_1	5_137459469_T_C_1	0.982034	6	-	UKB
	5_137552970_T_C_1	5_137462820_G_A_1	0.884846	6	-	UKB
	5_137552970_T_C_1	5_137467433_T_A_1	0.982174	6	-	UKB
	5_137552970_T_C_1	5_137468635_T_G_1	0.982539	6	-	UKB
	5_137552970_T_C_1	5_137564163_TTG_T_1	0.865985	6	-	UKB
	5_137552970_T_C_1	5_137568701_T_C_1	0.999954	6	-	UKB
	5_137552970_T_C_1	5_137472454_G_C_1	0.994917	6	-	UKB
	5_137552970_T_C_1	5_137473517_G_A_1	0.98031	6	-	UKB
	5_137552970_T_C_1	5_137584957_G_A_1	0.863564	6	-	UKB
	5_137552970_T_C_1	5_137475787_C_T_1	0.98273	6	-	UKB
	5_137552970_T_C_1	5_137590712_GAGGA_G_1	0.862868	6	-	UKB
	5_137552970_T_C_1	5_137591588_CA_C_1	0.86723	6	-	UKB
	5_137552970_T_C_1	5_137480666_G_C_1	0.982677	6	NPY6R;KLHL3	UKB
	5_137552970_T_C_1	5_137482988_A_AAT_1	0.816718	6	NPY6R;KLHL3	UKB
	5_137552970_T_C_1	5_137528835_A_T_1	0.996855	6	KDM3B;EGR1;PAIP2	UKB
	5_137552970_T_C_1	5_137487341_TA_T_1	0.982638	6	NPY6R;KLHL3	UKB
	5_137552970_T_C_1	5_137487841_G_A_1	0.982673	6	NPY6R;KLHL3	UKB
	5_137552970_T_C_1	5_137617643_G_A_1	0.83245	6	-	UKB
	5_137552970_T_C_1	5_137535133_G_A_1	0.997474	6	KDM3B;EGR1;PAIP2	UKB
	5_137552970_T_C_1	5_137547675_T_C_1	0.999753	6	KDM3B;EGR1;PAIP2	UKB
	5_137552970_T_C_1	5_137498105_G_A_1	0.983386	6	NPY6R;KLHL3	UKB
	5_137552970_T_C_1	5_137540193_CA_C_1	0.990341	6	KDM3B;EGR1;PAIP2	UKB
	5_137552970_T_C_1	5_137501003_T_C_1	0.97511	6	NPY6R;KLHL3	UKB
	5_137552970_T_C_1	5_137541385_GA_G_1	0.850545	6	KDM3B;EGR1;PAIP2	UKB
	5_137552970_T_C_1	5_137543713_T_C_1	0.999938	6	KDM3B;EGR1;PAIP2	UKB
	5_137552970_T_C_1	5_137509086_CA_C_1	0.971711	6	NPY6R;KLHL3	UKB
	5_137552970_T_C_1	5_137511801_T_C_1	0.984183	6	NPY6R;KLHL3	UKB
	5_137552970_T_C_1	5_137513056_T_TA_1	0.996486	6	NPY6R;KLHL3	UKB
	5_137552970_T_C_1	5_137550054_C_T_1	0.987054	6	KDM3B;EGR1;PAIP2	UKB
	5_137552970_T_C_1	5_137551219_C_CA_1	0.993634	6	KDM3B;EGR1;PAIP2	UKB
	5_137552970_T_C_1	5_137555421_CT_C_1	0.978945	6	KDM3B;EGR1;PAIP2	UKB
	5_137552970_T_C_1	5_137550604_CA_C_1	0.981031	6	KDM3B;EGR1;PAIP2	UKB
	5_137552970_T_C_1	5_137590786_G_A_1	0.863475	6	-	UKB
	5_137552970_T_C_1	5_137600933_T_G_1	0.867836	6	-	UKB
	5_137552970_T_C_1	5_137591602_A_G_1	0.867532	6	-	UKB
	5_137552970_T_C_1	5_137493528_T_C_1	0.996209	1d	NPY6R;KLHL3	UKB
	5_137552970_T_C_1	5_137529682_G_C_1	0.996855	1f	KDM3B;EGR1;PAIP2	UKB
	5_137552970_T_C_1	5_137577870_G_T_1	0.997305	2b	-	UKB
	5_137552970_T_C_1	5_137514641_A_T_1	0.996837	2b	NPY6R;KLHL3	UKB
	5_137552970_T_C_1	5_137455632_A_AT_1	0.985117	-	-	UKB
	5_137552970_T_C_1	5_137591919_T_TA_1	0.821115	-	-	UKB
	5_137552970_T_C_1	5_137553119_A_AT_1	0.937094	-	KDM3B;EGR1;PAIP2	UKB
NKX2-5	5_172664163_G_A	5_172670745_G_T	0.943014	4	CPEB4	pub
NKX2-5	5_172664163_G_A	5_172647847_A_T	0.898323	6	CPEB4	pub
NKX2-5	5_172664163_G_A	5_172662024_T_C	0.978114	2b	CPEB4	pub
NKX2-5	5_172664163_G_A	5_172664163_G_A	1	2b	CPEB4	pub
NKX2-5	5_172664163_G_A	5_172670611_C_CT	0.946625	2b	CPEB4	pub
NKX2-5	5_172664163_G_A	5_172669771_A_G	0.945662	3a	CPEB4	pub
SLC35F1	6_118653204_G_C	6_118671550_GT_G	0.834263	5	BRD7P3	pub
SLC35F1	6_118653204_G_C	6_118692152_G_C	0.98032	5	BRD7P3;PLN	pub
SLC35F1	6_118653204_G_C	6_118724727_T_C	0.89747	5	BRD7P3	pub
SLC35F1	6_118653204_G_C	6_118612770_C_G	0.802574	6	BRD7P3;PLN;LOC100287632	pub
SLC35F1	6_118653204_G_C	6_118624482_A_G	0.800334	6	BRD7P3;PLN;LOC100287632	pub
SLC35F1	6_118653204_G_C	6_118651193_GTA_G	0.823031	6	BRD7P3	pub
SLC35F1	6_118653204_G_C	6_118680552_G_C	0.981873	6	BRD7P3;PLN	pub
SLC35F1	6_118653204_G_C	6_118684824_A_T	0.858241	6	BRD7P3;PLN	pub
SLC35F1	6_118653204_G_C	6_118711303_G_C	0.89989	6	BRD7P3;PLN	pub
SLC35F1	6_118653204_G_C	6_118630300_G_A	0.805356	3a	BRD7P3;PLN;LOC100287632	pub
SLC35F1	6_118667522_T_C	6_118886615_T_C	0.815241	4	LOC100287632;BRD7P3;DCBLD1;GOPC	pub
SLC35F1	6_118667522_T_C	6_118634698_A_C	0.83661	5	BRD7P3;PLN;LOC100287632	pub
SLC35F1	6_118667522_T_C	6_118635079_C_G	0.827317	5	BRD7P3;PLN;LOC100287632	pub
SLC35F1	6_118667522_T_C	6_118639387_T_A	0.813697	5	BRD7P3;PLN;LOC100287632	pub
SLC35F1	6_118667522_T_C	6_118642268_ACT_A	0.813783	5	BRD7P3	pub
SLC35F1	6_118667522_T_C	6_118756988_A_G	0.825542	5	BRD7P3	pub
SLC35F1	6_118667522_T_C	6_118788652_G_T	0.819681	5	BRD7P3	pub
SLC35F1	6_118667522_T_C	6_118794690_C_A	0.822542	5	BRD7P3	pub
SLC35F1	6_118667522_T_C	6_118962740_T_C	0.807609	5	-	pub
SLC35F1	6_118667522_T_C	6_118978895_GC_G	0.80159	5	-	pub
SLC35F1	6_118667522_T_C	6_118655020_T_C	0.960456	6	BRD7P3	pub
SLC35F1	6_118667522_T_C	6_118667522_T_C	1	6	BRD7P3	pub
SLC35F1	6_118667522_T_C	6_118706643_C_T	0.829948	6	BRD7P3;PLN	pub
SLC35F1	6_118667522_T_C	6_118714230_C_CAA	0.818494	6	BRD7P3;PLN	pub
SLC35F1	6_118667522_T_C	6_118772583_T_C	0.824671	6	BRD7P3	pub
SLC35F1	6_118667522_T_C	6_118835543_C_T	0.822695	6	PLN;NT5DC1	pub
SLC35F1	6_118667522_T_C	6_118848799_A_C	0.801302	6	BRD7P3	pub
SLC35F1	6_118667522_T_C	6_118892120_A_C	0.808657	6	LOC100287632;BRD7P3;DCBLD1;GOPC	pub
SLC35F1	6_118667522_T_C	6_118894271_G_T	0.808562	6	LOC100287632;BRD7P3;DCBLD1;GOPC	pub
SLC35F1	6_118667522_T_C	6_118900940_C_A	0.808508	6	LOC100287632;BRD7P3;DCBLD1;GOPC	pub
SLC35F1	6_118667522_T_C	6_118953374_G_A	0.80638	6	LOC100287632;GOPC	pub
SLC35F1	6_118667522_T_C	6_118980556_G_C	0.801526	6	-	pub
GJA1	6_122131485_T_C	6_122101755_G_C	0.999919	4	-	pub
GJA1	6_122131485_T_C	6_122188472_C_A	0.988609	4	GJA1;ASF1A;HSF2	pub
GJA1	6_122131485_T_C	6_122114451_A_G	0.99988	5	-	pub
GJA1	6_122131485_T_C	6_122131485_T_C	1	5	-	pub
GJA1	6_122131485_T_C	6_122148562_A_G	0.998713	5	-	pub
GJA1	6_122131485_T_C	6_122156413_A_G	0.994955	5	-	pub
GJA1	6_122131485_T_C	6_122158270_G_A	0.998524	5	-	pub
GJA1	6_122131485_T_C	6_122158777_G_A	0.998601	5	-	pub
GJA1	6_122131485_T_C	6_122159107_C_A	0.994432	5	-	pub
GJA1	6_122131485_T_C	6_122167499_C_T	0.994289	5	GJA1;ASF1A;HSF2	pub
GJA1	6_122131485_T_C	6_122174598_T_C	0.989146	5	GJA1;ASF1A;HSF2	pub
GJA1	6_122131485_T_C	6_122178717_T_C	0.989143	5	GJA1;ASF1A;HSF2	pub
GJA1	6_122131485_T_C	6_122181936_A_T	0.985691	5	GJA1;ASF1A;HSF2	pub
GJA1	6_122131485_T_C	6_122187302_A_G	0.989143	5	GJA1;ASF1A;HSF2	pub
GJA1	6_122131485_T_C	6_122089704_A_AT	0.994644	6	-	pub
GJA1	6_122131485_T_C	6_122092897_G_A	0.998789	6	-	pub
GJA1	6_122131485_T_C	6_122099152_G_A	0.992857	6	-	pub
GJA1	6_122131485_T_C	6_122113614_CT_C	0.996716	6	-	pub
GJA1	6_122131485_T_C	6_122133347_G_T	0.999002	6	-	pub
GJA1	6_122131485_T_C	6_122134939_TA_T	1	6	-	pub
GJA1	6_122131485_T_C	6_122136119_T_TA	0.997119	6	-	pub
GJA1	6_122131485_T_C	6_122141226_A_G	0.999241	6	-	pub
GJA1	6_122131485_T_C	6_122146034_C_A	0.99996	6	-	pub
GJA1	6_122131485_T_C	6_122152933_T_C	0.99984	6	-	pub
GJA1	6_122131485_T_C	6_122153737_A_G	0.998151	6	-	pub
GJA1	6_122131485_T_C	6_122154148_A_C	0.998961	6	-	pub
GJA1	6_122131485_T_C	6_122171460_A_G	0.988181	6	GJA1;ASF1A;HSF2	pub
GJA1	6_122131485_T_C	6_122178493_A_G	0.987663	6	GJA1;ASF1A;HSF2	pub
GJA1	6_122131485_T_C	6_122192592_C_T	0.985857	6	GJA1;ASF1A;HSF2	pub
GJA1	6_122131485_T_C	6_122193876_A_G	0.984313	6	GJA1;ASF1A;HSF2	pub
GJA1	6_122131485_T_C	6_122138479_C_A	0.99956	2b	-	pub
GJA1	6_122131485_T_C	6_122171052_A_G	0.988701	2b	GJA1;ASF1A;HSF2	pub
GJA1	6_122131485_T_C	6_122149831_A_G	0.999279	3a	-	pub
CHRM2	7_136642634_T_C	7_136642634_T_C	1	3a	CHRM2;MIR490	pub
GNG11	7_93549596_T_A	7_93540348_T_G	0.994803	4	BET1;TFPI2;PON1;MIR4652	pub
GNG11	7_93549596_T_A	7_93541129_C_A	0.995	4	BET1;TFPI2;PON1;MIR4652	pub
GNG11	7_93549596_T_A	7_93542743_A_G	0.993997	4	BET1;TFPI2;PON1;MIR4652	pub
GNG11	7_93549596_T_A	7_93543861_A_T	0.99547	4	BET1;TFPI2;PON1;MIR4652	pub
GNG11	7_93549596_T_A	7_93545351_G_A	0.996304	4	BET1;TFPI2;PON1;MIR4652	pub
GNG11	7_93549596_T_A	7_93549271_G_C	0.999652	4	BET1;TFPI2;PON1;MIR4652	pub
GNG11	7_93549596_T_A	7_93550207_G_C	0.999261	4	BET1;TFPI2;PON1;MIR4652	pub
GNG11	7_93549596_T_A	7_93550415_G_C	0.999245	4	BET1;TFPI2;PON1;MIR4652	pub
GNG11	7_93549596_T_A	7_93550447_C_T	0.998051	4	BET1;TFPI2;PON1;MIR4652	pub
GNG11	7_93549596_T_A	7_93537158_C_T	0.952467	5	BET1;TFPI2;PON1;MIR4652	pub
GNG11	7_93549596_T_A	7_93539479_G_A	0.962123	5	BET1;TFPI2;PON1;MIR4652	pub
GNG11	7_93549596_T_A	7_93539490_A_T	0.962275	5	BET1;TFPI2;PON1;MIR4652	pub
GNG11	7_93549596_T_A	7_93539527_A_T	0.963373	5	BET1;TFPI2;PON1;MIR4652	pub
GNG11	7_93549596_T_A	7_93540542_T_C	0.995	5	BET1;TFPI2;PON1;MIR4652	pub
GNG11	7_93549596_T_A	7_93540958_C_T	0.991926	5	BET1;TFPI2;PON1;MIR4652	pub
GNG11	7_93549596_T_A	7_93544520_T_A	0.995785	5	BET1;TFPI2;PON1;MIR4652	pub
GNG11	7_93549596_T_A	7_93545777_G_A	0.97793	5	BET1;TFPI2;PON1;MIR4652	pub
GNG11	7_93549596_T_A	7_93548608_A_G	0.998004	5	BET1;TFPI2;PON1;MIR4652	pub
GNG11	7_93549596_T_A	7_93546256_C_T	0.996475	6	BET1;TFPI2;PON1;MIR4652	pub
GNG11	7_93549596_T_A	7_93547512_G_A	0.996393	6	BET1;TFPI2;PON1;MIR4652	pub
GNG11	7_93549596_T_A	7_93549596_T_A	1	6	BET1;TFPI2;PON1;MIR4652	pub
GNG11	7_93549596_T_A	7_93544357_G_A	0.995637	2b	BET1;TFPI2;PON1;MIR4652	pub
GNG11	7_93549596_T_A	7_93549363_G_C	0.996695	2b	BET1;TFPI2;PON1;MIR4652	pub
GNG11	7_93549596_T_A	7_93550988_G_GA	0.811938	2b	BET1;TFPI2;PON1;MIR4652	pub
GNG11	7_93549596_T_A	7_93544393_A_G	0.995246	3a	BET1;TFPI2;PON1;MIR4652	pub
RFX4	12_107149422_A_T	12_107111560_A_G	0.985023	4	RIC8B;TMEM263	pub
RFX4	12_107149422_A_T	12_107100717_T_C	0.906003	5	RIC8B;TMEM263	pub
RFX4	12_107149422_A_T	12_107187780_G_A	0.997425	5	RIC8B	pub
RFX4	12_107149422_A_T	12_107078562_A_AAAG	0.995035	6	RIC8B	pub
RFX4	12_107149422_A_T	12_107255547_T_C	0.866166	6	RIC8B;APPL2;LOC100505978;CKAP4	pub
RFX4	12_107149422_A_T	12_107255986_T_G	0.869236	2b	RIC8B;APPL2;LOC100505978;CKAP4	pub
LINC00477 (C12orf67)	12_24770878_A_G	12_24758480_G_A	0.994995	5	MIR920	pub
LINC00477 (C12orf67)	12_24770878_A_G	12_24770878_A_G	1	5	SOX5;LINC00477;MIR920	pub
LINC00477 (C12orf67)	12_24770878_A_G	12_24779491_G_T	0.812669	5	SOX5;LINC00477;MIR920	pub
LINC00477 (C12orf67)	12_24770878_A_G	12_24762501_A_C	0.993572	6	SOX5;LINC00477;MIR920	pub
LINC00477 (C12orf67)	12_24770878_A_G	12_24774691_A_G	0.81248	6	SOX5;LINC00477;MIR920	pub
LINC00477 (C12orf67)	12_24770878_A_G	12_24781446_A_G	0.999611	6	SOX5;LINC00477;MIR920	pub
SYT10	12_33576990_A_C	12_33511983_G_C	0.932447	5	-	pub
SYT10	12_33576990_A_C	12_33523295_CATAT_C	0.852811	5	SYT10	pub
SYT10	12_33576990_A_C	12_33523550_TG_T	0.94984	5	SYT10	pub
SYT10	12_33576990_A_C	12_33529164_A_G	0.959136	5	SYT10	pub
SYT10	12_33576990_A_C	12_33543024_T_C	0.968453	5	SYT10	pub
SYT10	12_33576990_A_C	12_33519812_CA_C	0.958851	6	-	pub
SYT10	12_33576990_A_C	12_33533374_C_T	0.956934	6	SYT10	pub
SYT10	12_33576990_A_C	12_33560873_A_G	0.976221	6	-	pub
SYT10	12_33576990_A_C	12_33576990_A_C	1	6	-	pub
SYT10	12_33576990_A_C	12_33586881_A_G	0.998437	6	-	pub
SYT10	12_33576990_A_C	12_33516963_G_A	0.958852	3a	-	pub
SYT10	12_33576990_A_C	12_33593127_T_C	0.926467	3a	-	pub
SYT10	12_33576990_A_C	12_33529288_T_C	0.958903	3b	SYT10	pub
HCN4	15_73665506_T_G	15_73667255_T_G	0.991199	4	-	pub
HCN4	15_73665506_T_G	15_73653502_T_C	0.985769	5	-	pub
HCN4	15_73665506_T_G	15_73662855_A_G	0.996879	5	-	pub
HCN4	15_73665506_T_G	15_73663314_A_G	0.999158	5	-	pub
HCN4	15_73665506_T_G	15_73663632_A_G	0.999158	5	-	pub
HCN4	15_73665506_T_G	15_73663903_A_T	0.999158	5	-	pub
HCN4	15_73665506_T_G	15_73664041_G_A	0.999103	5	-	pub
HCN4	15_73665506_T_G	15_73664310_T_G	0.998857	5	-	pub
HCN4	15_73665506_T_G	15_73665506_T_G	1	5	-	pub
HCN4	15_73665506_T_G	15_73665945_G_GA	0.980826	6	-	pub
HCN4	15_73665506_T_G	15_73669663_C_T	0.842078	6	-	pub
HCN4	15_73665506_T_G	15_73685005_A_G	0.880283	6	REC114;HCN4	pub
HCN4	15_73665506_T_G	15_73652174_A_G	0.978618	2c	-	pub
HCN4	15_73665506_T_G	15_73661687_T_G	0.995151	3a	-	pub
KIAA1755	20_36844038_C_T	20_36837296_A_G	0.977731	4	RPRD1B;CTNNBL1;MANBAL;LINC00489;GHRH;LOC100287792;KIAA1755;MROH8;TGM2	pub
KIAA1755	20_36844038_C_T	20_36842782_C_G	0.998792	4	RPRD1B;CTNNBL1;MANBAL	pub
KIAA1755	20_36844038_C_T	20_36842883_A_G	0.981165	4	RPRD1B;CTNNBL1;MANBAL	pub
KIAA1755	20_36844038_C_T	20_36843992_A_G	0.998001	4	RPRD1B;CTNNBL1;MANBAL	pub
KIAA1755	20_36844038_C_T	20_36832526_C_A	0.975363	5	RPRD1B;CTNNBL1;MANBAL;LINC00489;GHRH;LOC100287792;KIAA1755;MROH8;TGM2	pub
KIAA1755	20_36844038_C_T	20_36833268_T_A	0.97474	5	RPRD1B;CTNNBL1;MANBAL;LINC00489;GHRH;LOC100287792;KIAA1755;MROH8;TGM2	pub
KIAA1755	20_36844038_C_T	20_36835420_C_T	0.975576	5	RPRD1B;CTNNBL1;MANBAL;LINC00489;GHRH;LOC100287792;KIAA1755;MROH8;TGM2	pub
KIAA1755	20_36844038_C_T	20_36840156_T_C	0.993162	5	RPRD1B;CTNNBL1;MANBAL	pub
KIAA1755	20_36844038_C_T	20_36840458_G_C	0.993817	5	RPRD1B;CTNNBL1;MANBAL	pub
KIAA1755	20_36844038_C_T	20_36841251_A_G	0.998862	5	RPRD1B;CTNNBL1;MANBAL	pub
KIAA1755	20_36844038_C_T	20_36841293_G_A	0.998675	5	RPRD1B;CTNNBL1;MANBAL	pub
KIAA1755	20_36844038_C_T	20_36841756_T_C	0.998848	5	RPRD1B;CTNNBL1;MANBAL	pub
KIAA1755	20_36844038_C_T	20_36843256_T_C	0.998747	5	RPRD1B;CTNNBL1;MANBAL	pub
KIAA1755	20_36844038_C_T	20_36844038_C_T	1	5	RPRD1B;CTNNBL1;MANBAL	pub
KIAA1755	20_36844038_C_T	20_36844116_C_T	0.998676	5	RPRD1B;CTNNBL1;MANBAL	pub
KIAA1755	20_36844038_C_T	20_36849088_G_A	0.973489	5	RPRD1B;CTNNBL1;MANBAL	pub
KIAA1755	20_36844038_C_T	20_36834862_A_G	0.975039	6	RPRD1B;CTNNBL1;MANBAL	pub
KIAA1755	20_36844038_C_T	20_36842357_C_CT	0.964139	6	RPRD1B;CTNNBL1;MANBAL	pub
KIAA1755	20_36844038_C_T	20_36838422_T_C	0.996373	2b	RPRD1B;CTNNBL1;MANBAL;LINC00489;GHRH;LOC100287792;KIAA1755;MROH8;TGM2	pub
KIAA1755	20_36844038_C_T	20_36838650_GGCCAT_G	0.991146	2b	RPRD1B;CTNNBL1;MANBAL;LINC00489;GHRH;LOC100287792;KIAA1755;MROH8;TGM2	pub
KIAA1755	20_36844038_C_T	20_36839297_T_C	0.99127	2b	RPRD1B;CTNNBL1;MANBAL;LINC00489;GHRH;LOC100287792;KIAA1755;MROH8;TGM2	pub
KIAA1755	20_36844038_C_T	20_36841914_G_A	0.977302	3a	RPRD1B;CTNNBL1;MANBAL	pub
KIAA1755	20_36844038_C_T	20_36842836_C_T	0.998272	3a	RPRD1B;CTNNBL1;MANBAL	pub
KIAA1755	20_36844038_C_T	20_36843334_A_T	0.998849	3a	RPRD1B;CTNNBL1;MANBAL	pub
KIAA1755	20_36869005_G_A	20_36869005_G_A	1	5	RPRD1B;CTNNBL1;MANBAL	pub
RNF220n	1_45012273_A_C_1	1_45006764_C_G_1	0.919276	5	RNF220;DMAP1;KLF17	UKB
RNF220n	1_45012273_A_C_1	1_45003255_T_C_1	0.915432	1f	RNF220;DMAP1;KLF17	UKB
RNF220n	1_45012273_A_C_1	1_45012273_A_C_1	1	1f	RNF220;DMAP1;KLF17	UKB
RNF220n	1_45012273_A_C_1	1_45018304_G_A_1	0.867278	2a	RNF220;DMAP1;KLF17	UKB
LMO4n	1_87893132_G_A_1	1_87902162_A_G_1	0.859012	4	LINC01140	UKB
LMO4n	1_87893132_G_A_1	1_87915254_T_C_1	0.842946	4	LINC01140	UKB
LMO4n	1_87893132_G_A_1	1_87893132_G_A_1	1	5	LINC01140	UKB
LMO4n	1_87893132_G_A_1	1_87898959_G_A_1	0.859869	5	LINC01140	UKB
LMO4n	1_87893132_G_A_1	1_87899026_A_T_1	0.860394	5	LINC01140	UKB
LMO4n	1_87893132_G_A_1	1_87905828_G_C_1	0.858464	5	LINC01140	UKB
LMO4n	1_87893132_G_A_1	1_87904907_T_C_1	0.829453	6	LINC01140	UKB
LMO4n	1_87893132_G_A_1	1_87918730_TTTA_T_1	0.84272	6	LINC01140	UKB
LMO4n	1_87893132_G_A_1	1_87916619_G_A_1	0.845771	2a	LINC01140	UKB
BCL11An	2_60006705_G_T_1	2_60002572_C_G_1	0.986983	5	LINC01122	UKB
BCL11An	2_60006705_G_T_1	2_60008847_AT_A_1	0.963942	5	LINC01122	UKB
BCL11An	2_60006705_G_T_1	2_60004212_A_C_1	0.95668	6	LINC01122	UKB
BCL11An	2_60006705_G_T_1	2_60004832_T_C_1	0.998198	6	LINC01122	UKB
BCL11An	2_60006705_G_T_1	2_60006666_C_A_1	0.998575	6	LINC01122	UKB
BCL11An	2_60006705_G_T_1	2_60021877_A_T_1	0.941749	6	LINC01122	UKB
BCL11An	2_60006705_G_T_1	2_60022203_C_T_1	0.943362	6	LINC01122	UKB
BCL11An	2_60006705_G_T_1	2_60025781_A_AT_1	0.845303	6	LINC01122	UKB
BCL11An	2_60006705_G_T_1	2_60025963_A_C_1	0.844335	6	LINC01122	UKB
BCL11An	2_60006705_G_T_1	2_60016819_G_A_1	0.943079	3a	LINC01122	UKB
WIPF1n	2_175547672_G_GCCGCCGCCCCC_1	2_175547672_G_GCCGCCGCCCCC_1	1	-	RAPGEF4;HOXD8	UKB
SCN5And	3_38621237_C_G_1	3_38621237_C_G_1	1	5	SCN5A	UKB
SCN5And	3_38621237_C_G_1	3_38631723_A_AAAAC_1	0.950605	5	SCN5A	UKB
SCN5And	3_38621237_C_G_1	3_38631838_T_C_1	0.963662	5	SCN5A	UKB
SCN5And	3_38621237_C_G_1	3_38633923_G_C_1	0.955405	5	SCN5A	UKB
SCN5And	3_38621237_C_G_1	3_38631431_T_G_1	0.970374	6	SCN5A	UKB
SCN5And	3_38621237_C_G_1	3_38632786_CTT_C_1	0.963615	6	SCN5A	UKB
CACNA1Dn	3_53455569_G_T_1	3_53513354_A_G_1	0.837847	4	CACNA1D;MIR3938;WNT5A	UKB
CACNA1Dn	3_53455569_G_T_1	3_53524051_G_A_1	0.822787	4	-	UKB
CACNA1Dn	3_53455569_G_T_1	3_53503896_G_T_1	0.875239	5	CACNA1D;MIR3938;WNT5A	UKB
CACNA1Dn	3_53455569_G_T_1	3_53519770_C_CT_1	0.841813	5	CACNA1D;MIR3938;WNT5A	UKB
CACNA1Dn	3_53455569_G_T_1	3_53525379_C_CA_1	0.823508	5	-	UKB
CACNA1Dn	3_53455569_G_T_1	3_53527293_T_G_1	0.801917	5	-	UKB
CACNA1Dn	3_53455569_G_T_1	3_53443354_T_C_1	0.923185	6	-	UKB
FRMD4Bn	3_69410725_A_G_1	3_69406527_C_A_1	0.997145	5	FRMD4B	UKB
FRMD4Bn	3_69410725_A_G_1	3_69402923_T_G_1	0.955431	2b	FRMD4B	UKB
CCDC58n	3_122090102_G_A_1	3_122069823_G_A_1	0.974616	4	-	UKB
CCDC58n	3_122090102_G_A_1	3_122128519_G_C_1	0.882378	4	-	UKB
CCDC58n	3_122090102_G_A_1	3_122135242_T_G_1	0.946776	4	-	UKB
CCDC58n	3_122090102_G_A_1	3_122136004_T_A_1	0.946922	4	-	UKB
CCDC58n	3_122090102_G_A_1	3_122177897_G_A_1	0.942951	4	PARP14;LOC100129550	UKB
CCDC58n	3_122090102_G_A_1	3_122230263_T_C_1	0.9422	4	-	UKB
CCDC58n	3_122090102_G_A_1	3_122068258_G_A_1	0.978997	5	-	UKB
CCDC58n	3_122090102_G_A_1	3_122095574_C_G_1	0.999022	5	-	UKB
CCDC58n	3_122090102_G_A_1	3_122100938_A_T_1	0.985699	5	-	UKB
CCDC58n	3_122090102_G_A_1	3_122100939_C_G_1	0.986146	5	-	UKB
CCDC58n	3_122090102_G_A_1	3_122112557_G_C_1	0.981567	5	-	UKB
CCDC58n	3_122090102_G_A_1	3_122162441_C_A_1	0.943749	5	PARP14;LOC100129550	UKB
CCDC58n	3_122090102_G_A_1	3_122172360_GTTTT_G_1	0.942388	5	PARP14;LOC100129550	UKB
CCDC58n	3_122090102_G_A_1	3_122225454_T_C_1	0.942811	5	-	UKB
CCDC58n	3_122090102_G_A_1	3_122232399_T_A_1	0.940057	5	-	UKB
CCDC58n	3_122090102_G_A_1	3_122232427_G_A_1	0.940225	5	-	UKB
CCDC58n	3_122090102_G_A_1	3_122280460_G_A_1	0.924904	5	-	UKB
CCDC58n	3_122090102_G_A_1	3_122068875_T_A_1	0.971042	6	-	UKB
CCDC58n	3_122090102_G_A_1	3_122069638_A_G_1	0.970982	6	-	UKB
CCDC58n	3_122090102_G_A_1	3_122116557_T_A_1	0.905062	6	-	UKB
CCDC58n	3_122090102_G_A_1	3_122152879_G_A_1	0.943907	6	-	UKB
CCDC58n	3_122090102_G_A_1	3_122161709_T_C_1	0.94306	6	PARP14;LOC100129550	UKB
CCDC58n	3_122090102_G_A_1	3_122167680_T_A_1	0.944013	6	PARP14;LOC100129550	UKB
CCDC58n	3_122090102_G_A_1	3_122169648_T_C_1	0.943975	6	PARP14;LOC100129550	UKB
CCDC58n	3_122090102_G_A_1	3_122174804_T_G_1	0.93921	6	PARP14;LOC100129550	UKB
CCDC58n	3_122090102_G_A_1	3_122176241_GA_G_1	0.910834	6	PARP14;LOC100129550	UKB
CCDC58n	3_122090102_G_A_1	3_122185093_C_CA_1	0.940716	6	PARP14;LOC100129550	UKB
CCDC58n	3_122090102_G_A_1	3_122196206_T_C_1	0.942939	6	PARP14;LOC100129550	UKB
CCDC58n	3_122090102_G_A_1	3_122197984_A_G_1	0.942913	6	PARP14;LOC100129550	UKB
CCDC58n	3_122090102_G_A_1	3_122208124_CTTTG_C_1	0.929395	6	-	UKB
CCDC58n	3_122090102_G_A_1	3_122208132_GTTTT_G_1	0.918096	6	-	UKB
CCDC58n	3_122090102_G_A_1	3_122208150_T_G_1	0.935573	6	-	UKB
CCDC58n	3_122090102_G_A_1	3_122222097_T_C_1	0.942852	6	-	UKB
CCDC58n	3_122090102_G_A_1	3_122223825_C_G_1	0.942971	6	-	UKB
CCDC58n	3_122090102_G_A_1	3_122224468_CTT_C_1	0.942422	6	-	UKB
CCDC58n	3_122090102_G_A_1	3_122230827_T_TAAAGGGA_1	0.939849	6	-	UKB
CCDC58n	3_122090102_G_A_1	3_122230869_A_G_1	0.941263	6	-	UKB
CCDC58n	3_122090102_G_A_1	3_122241064_GTATATATACACATCTATATGA_G_1	0.938445	6	-	UKB
CCDC58n	3_122090102_G_A_1	3_122247606_A_G_1	0.940896	6	-	UKB
CCDC58n	3_122090102_G_A_1	3_122250164_T_G_1	0.940366	6	-	UKB
CCDC58n	3_122090102_G_A_1	3_122250625_G_GT_1	0.943163	6	-	UKB
CCDC58n	3_122090102_G_A_1	3_122252380_A_G_1	0.940825	6	-	UKB
CCDC58n	3_122090102_G_A_1	3_122260004_C_T_1	0.92868	6	-	UKB
CCDC58n	3_122090102_G_A_1	3_122260005_A_G_1	0.92868	6	-	UKB
CCDC58n	3_122090102_G_A_1	3_122265942_TAC_T_1	0.913086	6	-	UKB
CCDC58n	3_122090102_G_A_1	3_122269168_C_T_1	0.928292	6	-	UKB
CCDC58n	3_122090102_G_A_1	3_122280304_C_CA_1	0.924947	6	-	UKB
CCDC58n	3_122090102_G_A_1	3_122281194_T_C_1	0.924904	6	-	UKB
CCDC58n	3_122090102_G_A_1	3_122110921_C_T_1	0.981473	1f	-	UKB
CCDC58n	3_122090102_G_A_1	3_122275472_T_G_1	0.924592	1f	-	UKB
CCDC58n	3_122090102_G_A_1	3_122227371_G_A_1	0.942546	2b	-	UKB
CCDC58n	3_122090102_G_A_1	3_122274757_G_C_1	0.926492	2b	-	UKB
CCDC58n	3_122090102_G_A_1	3_122162091_C_T_1	0.944068	2c	PARP14;LOC100129550	UKB
CCDC58n	3_122090102_G_A_1	3_122238371_C_CT_1	0.875159	-	-	UKB
CDH6n	5_30888583_A_T_1	5_30886586_C_T_1	0.927644	6	CDH6	UKB
CDH6n	5_30888583_A_T_1	5_30888583_A_T_1	1	6	CDH6	UKB
CDH6n	5_30888583_A_T_1	5_30888705_CAAA_C_1	0.91427	6	CDH6	UKB
CDH6n	5_30888583_A_T_1	5_30893205_T_G_1	0.998543	6	CDH6	UKB
CDH6n	5_30888583_A_T_1	5_30893782_G_A_1	0.998602	6	CDH6	UKB
CDH6n	5_30888583_A_T_1	5_30895823_G_A_1	0.998267	6	CDH6	UKB
CDH6n	5_30888583_A_T_1	5_30896358_A_C_1	0.997309	6	CDH6	UKB
CDC23n	5_137541385_GA_G_1	5_137514815_C_T_1	0.835875	4	NPY6R;KLHL3	UKB
CDC23n	5_137541385_GA_G_1	5_137514853_A_G_1	0.847456	4	NPY6R;KLHL3	UKB
CDC23n	5_137541385_GA_G_1	5_137493897_T_C_1	0.846727	5	NPY6R;KLHL3	UKB
CDC23n	5_137541385_GA_G_1	5_137562179_T_C_1	0.838323	5	-	UKB
CDC23n	5_137541385_GA_G_1	5_137561186_T_C_1	0.850368	5	-	UKB
CDC23n	5_137541385_GA_G_1	5_137462659_G_A_1	0.833157	5	-	UKB
CDC23n	5_137541385_GA_G_1	5_137580418_T_A_1	0.850051	5	-	UKB
CDC23n	5_137541385_GA_G_1	5_137479304_A_G_1	0.829749	5	-	UKB
CDC23n	5_137541385_GA_G_1	5_137479315_G_C_1	0.828526	5	-	UKB
CDC23n	5_137541385_GA_G_1	5_137569631_CT_C_1	0.847857	5	-	UKB
CDC23n	5_137541385_GA_G_1	5_137523430_T_C_1	0.835188	5	KDM3B;EGR1;PAIP2	UKB
CDC23n	5_137541385_GA_G_1	5_137548485_AC_A_1	0.838632	5	KDM3B;EGR1;PAIP2	UKB
CDC23n	5_137541385_GA_G_1	5_137513056_T_TA_1	0.847056	6	NPY6R;KLHL3	UKB
CDC23n	5_137541385_GA_G_1	5_137528835_A_T_1	0.847436	6	KDM3B;EGR1;PAIP2	UKB
CDC23n	5_137541385_GA_G_1	5_137540193_CA_C_1	0.837049	6	KDM3B;EGR1;PAIP2	UKB
CDC23n	5_137541385_GA_G_1	5_137459469_T_C_1	0.833302	6	-	UKB
CDC23n	5_137541385_GA_G_1	5_137535133_G_A_1	0.848025	6	KDM3B;EGR1;PAIP2	UKB
CDC23n	5_137541385_GA_G_1	5_137501003_T_C_1	0.825802	6	NPY6R;KLHL3	UKB
CDC23n	5_137541385_GA_G_1	5_137498105_G_A_1	0.834931	6	NPY6R;KLHL3	UKB
CDC23n	5_137541385_GA_G_1	5_137509086_CA_C_1	0.816272	6	NPY6R;KLHL3	UKB
CDC23n	5_137541385_GA_G_1	5_137547675_T_C_1	0.850388	6	KDM3B;EGR1;PAIP2	UKB
CDC23n	5_137541385_GA_G_1	5_137511801_T_C_1	0.835843	6	NPY6R;KLHL3	UKB
CDC23n	5_137541385_GA_G_1	5_137555421_CT_C_1	0.83029	6	KDM3B;EGR1;PAIP2	UKB
CDC23n	5_137541385_GA_G_1	5_137541385_GA_G_1	1	6	KDM3B;EGR1;PAIP2	UKB
CDC23n	5_137541385_GA_G_1	5_137550054_C_T_1	0.838754	6	KDM3B;EGR1;PAIP2	UKB
CDC23n	5_137541385_GA_G_1	5_137550604_CA_C_1	0.827728	6	KDM3B;EGR1;PAIP2	UKB
CDC23n	5_137541385_GA_G_1	5_137543713_T_C_1	0.850522	6	KDM3B;EGR1;PAIP2	UKB
CDC23n	5_137541385_GA_G_1	5_137467433_T_A_1	0.833876	6	-	UKB
CDC23n	5_137541385_GA_G_1	5_137468635_T_G_1	0.833947	6	-	UKB
CDC23n	5_137541385_GA_G_1	5_137551219_C_CA_1	0.83956	6	KDM3B;EGR1;PAIP2	UKB
CDC23n	5_137541385_GA_G_1	5_137472454_G_C_1	0.845605	6	-	UKB
CDC23n	5_137541385_GA_G_1	5_137473517_G_A_1	0.831821	6	-	UKB
CDC23n	5_137541385_GA_G_1	5_137475787_C_T_1	0.834468	6	-	UKB
CDC23n	5_137541385_GA_G_1	5_137568701_T_C_1	0.850288	6	-	UKB
CDC23n	5_137541385_GA_G_1	5_137480666_G_C_1	0.834267	6	NPY6R;KLHL3	UKB
CDC23n	5_137541385_GA_G_1	5_137487341_TA_T_1	0.833387	6	NPY6R;KLHL3	UKB
CDC23n	5_137541385_GA_G_1	5_137487841_G_A_1	0.834082	6	NPY6R;KLHL3	UKB
CDC23n	5_137541385_GA_G_1	5_137493528_T_C_1	0.846727	1d	NPY6R;KLHL3	UKB
CDC23n	5_137541385_GA_G_1	5_137529682_G_C_1	0.84744	1f	KDM3B;EGR1;PAIP2	UKB
CDC23n	5_137541385_GA_G_1	5_137514641_A_T_1	0.847396	2b	NPY6R;KLHL3	UKB
CDC23n	5_137541385_GA_G_1	5_137577870_G_T_1	0.84801	2b	-	UKB
CDC23n	5_137541385_GA_G_1	5_137455632_A_AT_1	0.836352	-	-	UKB
PPIL1ne	6_36820565_A_G_1	6_36817113_A_G_1	0.999012	4	CPNE5	UKB
PPIL1ne	6_36820565_A_G_1	6_36820565_A_G_1	1	4	CPNE5	UKB
PPIL1ne	6_36820565_A_G_1	6_36840767_G_A_1	0.888716	4	PIM1	UKB
METn	7_116446573_T_G_1	7_116379094_C_T_1	0.947554	4	TES;PPP1R3A;MET;TFEC;CAV1;FOXP2	UKB
METn	7_116446573_T_G_1	7_116430362_T_C_1	0.962922	4	MET;TFEC;TES	UKB
METn	7_116446573_T_G_1	7_116438418_G_A_1	0.981899	4	MET;TFEC;TES	UKB
METn	7_116446573_T_G_1	7_116441589_A_G_1	0.982032	4	-	UKB
METn	7_116446573_T_G_1	7_116443074_A_T_1	0.981647	4	-	UKB
METn	7_116446573_T_G_1	7_116444070_T_C_1	0.985976	4	-	UKB
METn	7_116446573_T_G_1	7_116421967_T_C_1	0.961962	5	MET;TFEC;TES	UKB
METn	7_116446573_T_G_1	7_116435768_C_T_1	0.965054	5	MET;TFEC;TES	UKB
METn	7_116446573_T_G_1	7_116436022_G_A_1	0.981536	5	MET;TFEC;TES	UKB
METn	7_116446573_T_G_1	7_116438654_T_C_1	0.982059	5	MET;TFEC;TES	UKB
METn	7_116446573_T_G_1	7_116442287_C_T_1	0.983421	5	-	UKB
METn	7_116446573_T_G_1	7_116445091_G_A_1	0.993777	5	-	UKB
METn	7_116446573_T_G_1	7_116446573_T_G_1	1	5	-	UKB
METn	7_116446573_T_G_1	7_116388021_C_T_1	0.949876	6	TES;PPP1R3A;MET;TFEC;CAV1;FOXP2	UKB
METn	7_116446573_T_G_1	7_116416010_G_T_1	0.976499	6	MET;TFEC;TES	UKB
METn	7_116446573_T_G_1	7_116432139_A_AT_1	0.980612	6	MET;TFEC;TES	UKB
METn	7_116446573_T_G_1	7_116434338_G_A_1	0.981809	6	MET;TFEC;TES	UKB
METn	7_116446573_T_G_1	7_116435416_G_A_1	0.981928	6	MET;TFEC;TES	UKB
METn	7_116446573_T_G_1	7_116437206_A_G_1	0.98228	6	MET;TFEC;TES	UKB
METn	7_116446573_T_G_1	7_116439582_A_G_1	0.982338	6	MET;TFEC;TES	UKB
METn	7_116446573_T_G_1	7_116443573_A_T_1	0.980805	3a	-	UKB
METn	7_116446573_T_G_1	7_116446882_C_A_1	0.998871	3a	-	UKB
ZNF800n	7_126970046_G_C_1	7_126993530_A_T_1	0.99543	5	SND1-IT1;MIR129-1	UKB
ZNF800n	7_126970046_G_C_1	7_126997587_T_C_1	0.995238	5	SND1-IT1;MIR129-1	UKB
ZNF800n	7_126970046_G_C_1	7_126970005_A_G_1	0.999946	6	SND1-IT1;MIR129-1	UKB
ZNF800n	7_126970046_G_C_1	7_126974042_G_A_1	0.999893	6	SND1-IT1;MIR129-1	UKB
ZNF800n	7_126970046_G_C_1	7_126974411_G_C_1	0.999893	6	SND1-IT1;MIR129-1	UKB
ZNF800n	7_126970046_G_C_1	7_126984560_T_C_1	0.995805	6	SND1-IT1;MIR129-1	UKB
ZNF800n	7_126970046_G_C_1	7_126997980_C_A_1	0.994932	6	SND1-IT1;MIR129-1	UKB
MKLN1n	7_130965408_AT_A_1	7_130963771_A_G_1	0.990606	5	LINC-PINT	UKB
MKLN1n	7_130965408_AT_A_1	7_130964537_G_A_1	0.991915	5	LINC-PINT	UKB
MKLN1n	7_130965408_AT_A_1	7_130965408_AT_A_1	1	5	LINC-PINT	UKB
MKLN1n	7_130965408_AT_A_1	7_130973495_C_T_1	0.959597	3a	LINC-PINT	UKB
MAPKAP1ne	9_128278739_A_G_1	9_128194443_C_G_1	0.85098	4	-	UKB
MAPKAP1ne	9_128278739_A_G_1	9_128223024_A_G_1	0.937162	4	-	UKB
MAPKAP1ne	9_128278739_A_G_1	9_128239920_T_C_1	0.978318	4	-	UKB
MAPKAP1ne	9_128278739_A_G_1	9_128275991_A_G_1	0.997396	4	NRON;PBX3;MAPKAP1;MIR181A2HG	UKB
MAPKAP1ne	9_128278739_A_G_1	9_128317881_C_G_1	0.924658	4	PBX3;MVB12B;NRON	UKB
MAPKAP1ne	9_128278739_A_G_1	9_128394623_T_C_1	0.842394	4	PBX3	UKB
MAPKAP1ne	9_128278739_A_G_1	9_128411854_G_A_1	0.855091	4	PBX3;NRON	UKB
MAPKAP1ne	9_128278739_A_G_1	9_128412676_G_A_1	0.901146	4	PBX3;NRON	UKB
MAPKAP1ne	9_128278739_A_G_1	9_128442229_A_G_1	0.860087	4	-	UKB
MAPKAP1ne	9_128278739_A_G_1	9_128173121_C_G_1	0.803748	5	-	UKB
MAPKAP1ne	9_128278739_A_G_1	9_128173724_T_C_1	0.806642	5	-	UKB
MAPKAP1ne	9_128278739_A_G_1	9_128173838_C_A_1	0.815752	5	-	UKB
MAPKAP1ne	9_128278739_A_G_1	9_128182978_C_CAGTT_1	0.815362	5	-	UKB
MAPKAP1ne	9_128278739_A_G_1	9_128192316_A_G_1	0.813764	5	-	UKB
MAPKAP1ne	9_128278739_A_G_1	9_128193456_G_T_1	0.802931	5	-	UKB
MAPKAP1ne	9_128278739_A_G_1	9_128195657_C_A_1	0.860471	5	-	UKB
MAPKAP1ne	9_128278739_A_G_1	9_128200299_C_G_1	0.802927	5	-	UKB
MAPKAP1ne	9_128278739_A_G_1	9_128216326_G_T_1	0.870785	5	-	UKB
MAPKAP1ne	9_128278739_A_G_1	9_128219180_T_C_1	0.807038	5	-	UKB
MAPKAP1ne	9_128278739_A_G_1	9_128222314_TC_T_1	0.873151	5	-	UKB
MAPKAP1ne	9_128278739_A_G_1	9_128225881_C_G_1	0.935241	5	-	UKB
MAPKAP1ne	9_128278739_A_G_1	9_128237178_G_T_1	0.816618	5	-	UKB
MAPKAP1ne	9_128278739_A_G_1	9_128255582_T_A_1	0.810624	5	NRON;PBX3;MAPKAP1;MIR181A2HG	UKB
MAPKAP1ne	9_128278739_A_G_1	9_128265736_T_C_1	0.801928	5	NRON;PBX3;MAPKAP1;MIR181A2HG	UKB
MAPKAP1ne	9_128278739_A_G_1	9_128268263_C_T_1	0.8831	5	NRON;PBX3;MAPKAP1;MIR181A2HG	UKB
MAPKAP1ne	9_128278739_A_G_1	9_128295198_G_A_1	0.80112	5	PBX3;MVB12B;NRON	UKB
MAPKAP1ne	9_128278739_A_G_1	9_128297692_C_T_1	0.997112	5	PBX3;MVB12B;NRON	UKB
MAPKAP1ne	9_128278739_A_G_1	9_128301931_C_T_1	0.868059	5	PBX3;MVB12B;NRON	UKB
MAPKAP1ne	9_128278739_A_G_1	9_128303518_G_A_1	0.978168	5	PBX3;MVB12B;NRON	UKB
MAPKAP1ne	9_128278739_A_G_1	9_128314394_T_C_1	0.860683	5	PBX3;MVB12B;NRON	UKB
MAPKAP1ne	9_128278739_A_G_1	9_128329179_T_C_1	0.847105	5	PBX3;MVB12B	UKB
MAPKAP1ne	9_128278739_A_G_1	9_128341023_A_G_1	0.909863	5	PBX3;MVB12B	UKB
MAPKAP1ne	9_128278739_A_G_1	9_128348486_C_T_1	0.839019	5	PBX3;MVB12B	UKB
MAPKAP1ne	9_128278739_A_G_1	9_128348790_T_G_1	0.834989	5	PBX3;MVB12B	UKB
MAPKAP1ne	9_128278739_A_G_1	9_128388991_C_G_1	0.850414	5	PBX3	UKB
MAPKAP1ne	9_128278739_A_G_1	9_128428267_T_C_1	0.817429	5	PBX3;NRON	UKB
MAPKAP1ne	9_128278739_A_G_1	9_128428404_A_G_1	0.825141	5	PBX3;NRON	UKB
MAPKAP1ne	9_128278739_A_G_1	9_128428813_G_A_1	0.934823	5	PBX3;NRON	UKB
MAPKAP1ne	9_128278739_A_G_1	9_128430966_T_C_1	0.86095	5	PBX3;NRON	UKB
MAPKAP1ne	9_128278739_A_G_1	9_128435126_A_C_1	0.862038	5	PBX3;NRON	UKB
MAPKAP1ne	9_128278739_A_G_1	9_128441641_C_T_1	0.80514	5	-	UKB
MAPKAP1ne	9_128278739_A_G_1	9_128446888_G_A_1	0.80538	5	-	UKB
MAPKAP1ne	9_128278739_A_G_1	9_128466312_A_G_1	0.804893	5	-	UKB
MAPKAP1ne	9_128278739_A_G_1	9_128180332_A_C_1	0.802402	6	-	UKB
MAPKAP1ne	9_128278739_A_G_1	9_128226481_A_AT_1	0.902583	6	-	UKB
MAPKAP1ne	9_128278739_A_G_1	9_128252604_A_G_1	0.800534	6	NRON;PBX3;MAPKAP1;MIR181A2HG	UKB
MAPKAP1ne	9_128278739_A_G_1	9_128254237_AAGCGGGAGCACTGTTTG_A_1	0.937044	6	NRON;PBX3;MAPKAP1;MIR181A2HG	UKB
MAPKAP1ne	9_128278739_A_G_1	9_128268903_G_T_1	0.883573	6	NRON;PBX3;MAPKAP1;MIR181A2HG	UKB
MAPKAP1ne	9_128278739_A_G_1	9_128271123_A_T_1	0.802244	6	NRON;PBX3;MAPKAP1;MIR181A2HG	UKB
MAPKAP1ne	9_128278739_A_G_1	9_128278739_A_G_1	1	6	NRON;PBX3;MAPKAP1;MIR181A2HG	UKB
MAPKAP1ne	9_128278739_A_G_1	9_128283582_T_TC_1	0.998076	6	PBX3;MVB12B;NRON	UKB
MAPKAP1ne	9_128278739_A_G_1	9_128288002_A_G_1	0.997008	6	PBX3;MVB12B;NRON	UKB
MAPKAP1ne	9_128278739_A_G_1	9_128289343_TTTTG_T_1	0.997943	6	PBX3;MVB12B;NRON	UKB
MAPKAP1ne	9_128278739_A_G_1	9_128306350_C_T_1	0.982896	6	PBX3;MVB12B;NRON	UKB
MAPKAP1ne	9_128278739_A_G_1	9_128319066_G_A_1	0.978353	6	PBX3;MVB12B;NRON	UKB
MAPKAP1ne	9_128278739_A_G_1	9_128325934_G_C_1	0.977204	6	PBX3;MVB12B	UKB
MAPKAP1ne	9_128278739_A_G_1	9_128340724_GA_G_1	0.965636	6	PBX3;MVB12B	UKB
MAPKAP1ne	9_128278739_A_G_1	9_128342961_TA_T_1	0.96895	6	PBX3;MVB12B	UKB
MAPKAP1ne	9_128278739_A_G_1	9_128361883_CT_C_1	0.850508	6	PBX3	UKB
MAPKAP1ne	9_128278739_A_G_1	9_128363652_TA_T_1	0.966425	6	PBX3	UKB
MAPKAP1ne	9_128278739_A_G_1	9_128406988_G_C_1	0.954224	6	PBX3;NRON	UKB
MAPKAP1ne	9_128278739_A_G_1	9_128424508_A_G_1	0.861991	6	PBX3;NRON	UKB
MAPKAP1ne	9_128278739_A_G_1	9_128431502_G_A_1	0.860899	6	PBX3;NRON	UKB
MAPKAP1ne	9_128278739_A_G_1	9_128440528_A_T_1	0.824663	6	-	UKB
MAPKAP1ne	9_128278739_A_G_1	9_128445238_CT_C_1	0.814793	6	-	UKB
MAPKAP1ne	9_128278739_A_G_1	9_128449085_C_T_1	0.823957	6	-	UKB
MAPKAP1ne	9_128278739_A_G_1	9_128455705_A_AT_1	0.810696	6	-	UKB
MAPKAP1ne	9_128278739_A_G_1	9_128455721_T_C_1	0.810757	6	-	UKB
MAPKAP1ne	9_128278739_A_G_1	9_128466065_AC_A_1	0.821656	6	-	UKB
MAPKAP1ne	9_128278739_A_G_1	9_128362737_A_G_1	0.853977	2a	PBX3	UKB
MAPKAP1ne	9_128278739_A_G_1	9_128172417_C_A_1	0.812682	2b	-	UKB
MAPKAP1ne	9_128278739_A_G_1	9_128276081_C_G_1	0.849056	2b	NRON;PBX3;MAPKAP1;MIR181A2HG	UKB
MAPKAP1ne	9_128278739_A_G_1	9_128355950_GA_G_1	0.974966	2b	PBX3;MVB12B	UKB
MAPKAP1ne	9_128278739_A_G_1	9_128369928_TTTTA_T_1	0.969313	2b	PBX3	UKB
MAPKAP1ne	9_128278739_A_G_1	9_128438005_A_G_1	0.812604	2b	PBX3;NRON	UKB
MAPKAP1ne	9_128278739_A_G_1	9_128172389_CCA_C_1	0.800111	3a	-	UKB
MAPKAP1ne	9_128278739_A_G_1	9_128280315_G_T_1	0.883729	3a	PBX3;MVB12B;NRON	UKB
MAPKAP1ne	9_128278739_A_G_1	9_128304824_G_A_1	0.983128	3a	PBX3;MVB12B;NRON	UKB
TP53I11n	11_44980383_A_G_1	11_44965372_T_C_1	0.860727	4	SYT13	UKB
TP53I11n	11_44980383_A_G_1	11_44971163_G_A_1	0.929434	4	SYT13	UKB
TP53I11n	11_44980383_A_G_1	11_44973448_G_A_1	0.874513	4	SYT13	UKB
TP53I11n	11_44980383_A_G_1	11_44974274_G_A_1	0.938702	5	SYT13	UKB
TP53I11n	11_44980383_A_G_1	11_44975552_C_T_1	0.937813	5	SYT13	UKB
TP53I11n	11_44980383_A_G_1	11_44980322_G_A_1	0.978529	5	SYT13	UKB
TP53I11n	11_44980383_A_G_1	11_44980383_A_G_1	1	5	SYT13	UKB
TP53I11n	11_44980383_A_G_1	11_44975095_C_T_1	0.922523	6	SYT13	UKB
TP53I11n	11_44980383_A_G_1	11_44978052_C_CT_1	0.947405	2b	SYT13	UKB
PDE3And	12_20472202_T_C_1	12_20433371_G_T_1	0.839433	4	LOC100506393;PDE3A;PIK3C2G	UKB
PDE3And	12_20472202_T_C_1	12_20428042_G_A_1	0.820488	5	LOC100506393;PDE3A;PIK3C2G	UKB
PDE3And	12_20472202_T_C_1	12_20442833_C_A_1	0.842209	5	PDE3A;LOC100506393	UKB
PDE3And	12_20472202_T_C_1	12_20472119_T_G_1	0.973113	5	PDE3A;LOC100506393	UKB
PDE3And	12_20472202_T_C_1	12_20472202_T_C_1	1	5	PDE3A;LOC100506393	UKB
PDE3And	12_20472202_T_C_1	12_20416694_G_T_1	0.81614	6	LOC100506393;PDE3A;PIK3C2G	UKB
PDE3And	12_20472202_T_C_1	12_20432835_T_TAC_1	0.822307	6	LOC100506393;PDE3A;PIK3C2G	UKB
PDE3And	12_20472202_T_C_1	12_20442916_A_G_1	0.840404	6	PDE3A;LOC100506393	UKB
PDE3And	12_20472202_T_C_1	12_20443112_C_CT_1	0.824103	6	PDE3A;LOC100506393	UKB
PDE3And	12_20472202_T_C_1	12_20450698_C_T_1	0.84242	6	PDE3A;LOC100506393	UKB
PDE3And	12_20472202_T_C_1	12_20468094_G_A_1	0.966594	6	PDE3A;LOC100506393	UKB
PDE3And	12_20472202_T_C_1	12_20473019_A_G_1	0.997245	6	PDE3A;LOC100506393	UKB
PDE3And	12_20472202_T_C_1	12_20474123_G_A_1	0.932012	6	PDE3A;LOC100506393	UKB
	12_37930102_A_G_1	12_37937774_C_A_1	0.955413	4	-	UKB
	12_37930102_A_G_1	12_37939105_G_A_1	0.955382	4	-	UKB
	12_37930102_A_G_1	12_37860513_C_T_1	0.933714	5	-	UKB
	12_37930102_A_G_1	12_37876400_T_C_1	0.931166	5	-	UKB
	12_37930102_A_G_1	12_37927114_C_T_1	0.955415	5	-	UKB
	12_37930102_A_G_1	12_37929185_C_A_1	0.935336	5	-	UKB
	12_37930102_A_G_1	12_37929366_A_G_1	0.935336	5	-	UKB
	12_37930102_A_G_1	12_37934009_C_T_1	0.935336	5	-	UKB
	12_37930102_A_G_1	12_37934660_G_A_1	0.951429	5	-	UKB
	12_37930102_A_G_1	12_37935052_C_T_1	0.935336	5	-	UKB
	12_37930102_A_G_1	12_37935140_A_C_1	0.935336	5	-	UKB
	12_37930102_A_G_1	12_37935267_T_A_1	0.935311	5	-	UKB
	12_37930102_A_G_1	12_37935285_G_A_1	0.951429	5	-	UKB
	12_37930102_A_G_1	12_37935337_C_T_1	0.951429	5	-	UKB
	12_37930102_A_G_1	12_37935572_G_C_1	0.936584	5	-	UKB
	12_37930102_A_G_1	12_37938568_G_A_1	0.955413	5	-	UKB
	12_37930102_A_G_1	12_37939358_C_T_1	0.935333	5	-	UKB
	12_37930102_A_G_1	12_37939610_C_T_1	0.935348	5	-	UKB
	12_37930102_A_G_1	12_37939652_C_A_1	0.951429	5	-	UKB
	12_37930102_A_G_1	12_37940071_C_T_1	0.935348	5	-	UKB
	12_37930102_A_G_1	12_37940573_G_A_1	0.951429	5	-	UKB
	12_37930102_A_G_1	12_37941053_A_G_1	0.999985	5	-	UKB
	12_37930102_A_G_1	12_37953771_C_T_1	0.951155	5	-	UKB
	12_37930102_A_G_1	12_37954285_A_G_1	0.935293	5	-	UKB
	12_37930102_A_G_1	12_37958940_C_T_1	0.935275	5	-	UKB
	12_37930102_A_G_1	12_37958964_CA_C_1	0.984537	5	-	UKB
	12_37930102_A_G_1	12_37961304_T_C_1	0.951162	5	-	UKB
	12_37930102_A_G_1	12_37966796_G_GT_1	0.936299	5	-	UKB
	12_37930102_A_G_1	12_38018085_G_A_1	0.915913	5	-	UKB
	12_37930102_A_G_1	12_38018095_T_C_1	0.916736	5	-	UKB
	12_37930102_A_G_1	12_38020148_A_G_1	0.947751	5	-	UKB
	12_37930102_A_G_1	12_38020398_A_G_1	0.947665	5	-	UKB
	12_37930102_A_G_1	12_38021345_A_G_1	0.998188	5	-	UKB
	12_37930102_A_G_1	12_38021349_G_A_1	0.953578	5	-	UKB
	12_37930102_A_G_1	12_38021380_C_T_1	0.951834	5	-	UKB
	12_37930102_A_G_1	12_38032721_A_G_1	0.95182	5	-	UKB
	12_37930102_A_G_1	12_38032774_T_C_1	0.946688	5	-	UKB
	12_37930102_A_G_1	12_38048800_G_A_1	0.952523	5	-	UKB
	12_37930102_A_G_1	12_38049009_G_A_1	0.93551	5	-	UKB
	12_37930102_A_G_1	12_38049155_CA_C_1	0.935614	5	-	UKB
	12_37930102_A_G_1	12_38050190_C_A_1	0.950774	5	-	UKB
	12_37930102_A_G_1	12_38060114_A_C_1	0.809859	5	-	UKB
	12_37930102_A_G_1	12_38075871_A_C_1	0.812007	5	-	UKB
	12_37930102_A_G_1	12_38075904_G_A_1	0.934021	5	-	UKB
	12_37930102_A_G_1	12_38083611_A_T_1	0.93924	5	-	UKB
	12_37930102_A_G_1	12_38116605_C_T_1	0.806989	5	-	UKB
	12_37930102_A_G_1	12_38116959_T_C_1	0.808454	5	-	UKB
	12_37930102_A_G_1	12_38123395_G_T_1	0.997878	5	-	UKB
	12_37930102_A_G_1	12_38123580_T_A_1	0.93456	5	-	UKB
	12_37930102_A_G_1	12_38132547_G_T_1	0.807982	5	-	UKB
	12_37930102_A_G_1	12_38163044_G_A_1	0.807023	5	-	UKB
	12_37930102_A_G_1	12_38168819_T_A_1	0.934053	5	-	UKB
	12_37930102_A_G_1	12_38169056_G_T_1	0.934068	5	-	UKB
	12_37930102_A_G_1	12_38170130_C_G_1	0.933747	5	-	UKB
	12_37930102_A_G_1	12_38170619_C_A_1	0.934066	5	-	UKB
	12_37930102_A_G_1	12_38187236_C_A_1	0.933158	5	-	UKB
	12_37930102_A_G_1	12_38227575_T_C_1	0.933559	5	KIF21A;CPNE8	UKB
	12_37930102_A_G_1	12_38235950_G_A_1	0.933777	5	KIF21A;CPNE8	UKB
	12_37930102_A_G_1	12_38253789_A_G_1	0.929516	5	CNTN1;SLC2A13;KIF21A;ALG10B	UKB
	12_37930102_A_G_1	12_38263511_C_T_1	0.930253	5	CNTN1;SLC2A13;KIF21A;ALG10B	UKB
	12_37930102_A_G_1	12_38286219_G_T_1	0.923141	5	ABCD2;CNTN1	UKB
	12_37930102_A_G_1	12_38312951_TAAC_T_1	0.928937	5	ABCD2;CNTN1	UKB
	12_37930102_A_G_1	12_38420405_C_T_1	0.897783	5	-	UKB
	12_37930102_A_G_1	12_38420555_A_G_1	0.897759	5	-	UKB
	12_37930102_A_G_1	12_38402705_C_A_1	0.913497	5	-	UKB
	12_37930102_A_G_1	12_38420726_A_G_1	0.899373	5	-	UKB
	12_37930102_A_G_1	12_37856814_T_C_1	0.991754	6	-	UKB
	12_37930102_A_G_1	12_37857207_A_T_1	0.991752	6	-	UKB
	12_37930102_A_G_1	12_37857289_A_AT_1	0.991752	6	-	UKB
	12_37930102_A_G_1	12_37857667_G_GA_1	0.934664	6	-	UKB
	12_37930102_A_G_1	12_37858157_C_T_1	0.933407	6	-	UKB
	12_37930102_A_G_1	12_37858731_C_A_1	0.991753	6	-	UKB
	12_37930102_A_G_1	12_37859702_GTT_G_1	0.935113	6	-	UKB
	12_37930102_A_G_1	12_37860394_C_CA_1	0.932429	6	-	UKB
	12_37930102_A_G_1	12_37860556_C_CA_1	0.907142	6	-	UKB
	12_37930102_A_G_1	12_37865370_C_T_1	0.998813	6	-	UKB
	12_37930102_A_G_1	12_37870804_T_A_1	0.930902	6	-	UKB
	12_37930102_A_G_1	12_37872970_T_C_1	0.996342	6	-	UKB
	12_37930102_A_G_1	12_37876307_AT_A_1	0.991869	6	-	UKB
	12_37930102_A_G_1	12_37878845_AT_A_1	0.948281	6	-	UKB
	12_37930102_A_G_1	12_37881713_C_T_1	0.947673	6	-	UKB
	12_37930102_A_G_1	12_37882982_T_C_1	0.947005	6	-	UKB
	12_37930102_A_G_1	12_37893380_G_A_1	0.931274	6	-	UKB
	12_37930102_A_G_1	12_37893997_C_T_1	0.931184	6	-	UKB
	12_37930102_A_G_1	12_37895003_G_A_1	0.948533	6	-	UKB
	12_37930102_A_G_1	12_37896288_A_T_1	0.930892	6	-	UKB
	12_37930102_A_G_1	12_37899400_T_C_1	0.930892	6	-	UKB
	12_37930102_A_G_1	12_37899483_A_T_1	0.947061	6	-	UKB
	12_37930102_A_G_1	12_37903666_A_AT_1	0.995263	6	-	UKB
	12_37930102_A_G_1	12_37906585_T_G_1	0.931819	6	-	UKB
	12_37930102_A_G_1	12_37907405_C_T_1	0.933058	6	-	UKB
	12_37930102_A_G_1	12_37908617_C_T_1	0.935456	6	-	UKB
	12_37930102_A_G_1	12_37909968_C_T_1	0.935075	6	-	UKB
	12_37930102_A_G_1	12_37911717_TAA_T_1	0.93437	6	-	UKB
	12_37930102_A_G_1	12_37912167_TAA_T_1	0.99929	6	-	UKB
	12_37930102_A_G_1	12_37912909_GTA_G_1	0.933773	6	-	UKB
	12_37930102_A_G_1	12_37912960_C_CAT_1	0.999733	6	-	UKB
	12_37930102_A_G_1	12_37912971_G_A_1	0.935083	6	-	UKB
	12_37930102_A_G_1	12_37913203_G_A_1	0.935083	6	-	UKB
	12_37930102_A_G_1	12_37913919_T_C_1	0.935311	6	-	UKB
	12_37930102_A_G_1	12_37918522_T_G_1	0.936319	6	-	UKB
	12_37930102_A_G_1	12_37918531_G_T_1	0.890526	6	-	UKB
	12_37930102_A_G_1	12_37919205_CA_C_1	0.913418	6	-	UKB
	12_37930102_A_G_1	12_38118671_C_T_1	0.808462	6	-	UKB
	12_37930102_A_G_1	12_37922720_T_C_1	0.935288	6	-	UKB
	12_37930102_A_G_1	12_37926019_T_C_1	0.999585	6	-	UKB
	12_37930102_A_G_1	12_37931277_A_G_1	0.99997	6	-	UKB
	12_37930102_A_G_1	12_37944026_G_A_1	0.935348	6	-	UKB
	12_37930102_A_G_1	12_37944360_G_GA_1	0.936563	6	-	UKB
	12_37930102_A_G_1	12_37945215_A_G_1	0.999985	6	-	UKB
	12_37930102_A_G_1	12_37946120_C_A_1	0.955415	6	-	UKB
	12_37930102_A_G_1	12_37947022_A_G_1	0.95226	6	-	UKB
	12_37930102_A_G_1	12_37948276_T_A_1	0.935717	6	-	UKB
	12_37930102_A_G_1	12_37949072_A_C_1	0.935321	6	-	UKB
	12_37930102_A_G_1	12_37949279_G_A_1	0.935347	6	-	UKB
	12_37930102_A_G_1	12_37950591_A_G_1	1	6	-	UKB
	12_37930102_A_G_1	12_37950907_C_T_1	0.935308	6	-	UKB
	12_37930102_A_G_1	12_37953629_A_G_1	0.951349	6	-	UKB
	12_37930102_A_G_1	12_37957956_C_A_1	0.951308	6	-	UKB
	12_37930102_A_G_1	12_37959756_C_CT_1	0.951253	6	-	UKB
	12_37930102_A_G_1	12_37961951_C_T_1	0.935247	6	-	UKB
	12_37930102_A_G_1	12_37962229_G_A_1	0.935247	6	-	UKB
	12_37930102_A_G_1	12_37964789_G_GA_1	0.935122	6	-	UKB
	12_37930102_A_G_1	12_37965292_G_A_1	0.950995	6	-	UKB
	12_37930102_A_G_1	12_37966432_C_T_1	0.999615	6	-	UKB
	12_37930102_A_G_1	12_37967551_C_T_1	0.934963	6	-	UKB
	12_37930102_A_G_1	12_37968755_A_G_1	0.934403	6	-	UKB
	12_37930102_A_G_1	12_37969194_C_T_1	0.949468	6	-	UKB
	12_37930102_A_G_1	12_37969785_C_T_1	0.950925	6	-	UKB
	12_37930102_A_G_1	12_37973539_G_A_1	0.934848	6	-	UKB
	12_37930102_A_G_1	12_37978915_A_T_1	0.950857	6	-	UKB
	12_37930102_A_G_1	12_37979913_T_C_1	0.950857	6	-	UKB
	12_37930102_A_G_1	12_37980047_T_C_1	0.99957	6	-	UKB
	12_37930102_A_G_1	12_37980362_A_AAAAT_1	0.936023	6	-	UKB
	12_37930102_A_G_1	12_37981448_C_A_1	0.950857	6	-	UKB
	12_37930102_A_G_1	12_37982199_G_A_1	0.934862	6	-	UKB
	12_37930102_A_G_1	12_37982725_A_C_1	0.934876	6	-	UKB
	12_37930102_A_G_1	12_37984531_A_G_1	0.934833	6	-	UKB
	12_37930102_A_G_1	12_37985489_C_T_1	0.954884	6	-	UKB
	12_37930102_A_G_1	12_37986397_C_T_1	0.950917	6	-	UKB
	12_37930102_A_G_1	12_37988001_C_T_1	0.934833	6	-	UKB
	12_37930102_A_G_1	12_37988624_A_T_1	0.934338	6	-	UKB
	12_37930102_A_G_1	12_37988640_G_A_1	0.935994	6	-	UKB
	12_37930102_A_G_1	12_37988648_A_AT_1	0.929405	6	-	UKB
	12_37930102_A_G_1	12_37989149_C_T_1	0.934849	6	-	UKB
	12_37930102_A_G_1	12_37989629_T_C_1	0.950917	6	-	UKB
	12_37930102_A_G_1	12_37990767_A_G_1	0.99957	6	-	UKB
	12_37930102_A_G_1	12_38001591_A_C_1	0.93629	6	-	UKB
	12_37930102_A_G_1	12_38003189_C_G_1	0.93601	6	-	UKB
	12_37930102_A_G_1	12_38005042_C_G_1	0.935587	6	-	UKB
	12_37930102_A_G_1	12_38006632_G_A_1	0.936287	6	-	UKB
	12_37930102_A_G_1	12_38008849_G_T_1	0.843512	6	-	UKB
	12_37930102_A_G_1	12_38018831_G_A_1	0.952124	6	-	UKB
	12_37930102_A_G_1	12_38023090_A_G_1	0.951554	6	-	UKB
	12_37930102_A_G_1	12_38024566_A_G_1	0.953983	6	-	UKB
	12_37930102_A_G_1	12_38024633_C_T_1	0.921641	6	-	UKB
	12_37930102_A_G_1	12_38026033_A_T_1	0.952276	6	-	UKB
	12_37930102_A_G_1	12_38026904_C_T_1	0.998826	6	-	UKB
	12_37930102_A_G_1	12_38027178_G_A_1	0.947736	6	-	UKB
	12_37930102_A_G_1	12_38027724_G_A_1	0.960428	6	-	UKB
	12_37930102_A_G_1	12_38028638_A_AT_1	0.998543	6	-	UKB
	12_37930102_A_G_1	12_38030824_C_T_1	0.952889	6	-	UKB
	12_37930102_A_G_1	12_38033516_CGTT_C_1	0.952718	6	-	UKB
	12_37930102_A_G_1	12_38035062_G_A_1	0.947673	6	-	UKB
	12_37930102_A_G_1	12_38036350_T_C_1	0.94742	6	-	UKB
	12_37930102_A_G_1	12_38036574_G_A_1	0.947716	6	-	UKB
	12_37930102_A_G_1	12_38037115_C_T_1	0.954593	6	-	UKB
	12_37930102_A_G_1	12_38039405_G_A_1	0.952417	6	-	UKB
	12_37930102_A_G_1	12_38039872_A_G_1	0.947717	6	-	UKB
	12_37930102_A_G_1	12_38041744_A_G_1	0.952258	6	-	UKB
	12_37930102_A_G_1	12_38042798_G_A_1	0.947675	6	-	UKB
	12_37930102_A_G_1	12_38042927_G_A_1	0.948985	6	-	UKB
	12_37930102_A_G_1	12_38043126_T_A_1	0.952466	6	-	UKB
	12_37930102_A_G_1	12_38043327_A_C_1	0.952214	6	-	UKB
	12_37930102_A_G_1	12_38045345_T_C_1	0.825936	6	-	UKB
	12_37930102_A_G_1	12_38050784_C_T_1	0.935006	6	-	UKB
	12_37930102_A_G_1	12_38051839_G_A_1	0.935002	6	-	UKB
	12_37930102_A_G_1	12_38053595_T_G_1	0.935019	6	-	UKB
	12_37930102_A_G_1	12_38055231_A_G_1	0.998562	6	-	UKB
	12_37930102_A_G_1	12_38057339_G_C_1	0.935596	6	-	UKB
	12_37930102_A_G_1	12_38058342_G_A_1	0.953511	6	-	UKB
	12_37930102_A_G_1	12_38059455_A_G_1	0.934683	6	-	UKB
	12_37930102_A_G_1	12_38059895_G_A_1	0.934537	6	-	UKB
	12_37930102_A_G_1	12_38065155_C_G_1	0.934714	6	-	UKB
	12_37930102_A_G_1	12_38074489_T_C_1	0.80898	6	-	UKB
	12_37930102_A_G_1	12_38076270_G_A_1	0.934623	6	-	UKB
	12_37930102_A_G_1	12_38076696_G_T_1	0.935137	6	-	UKB
	12_37930102_A_G_1	12_38077621_G_A_1	0.811198	6	-	UKB
	12_37930102_A_G_1	12_38078470_A_G_1	0.935123	6	-	UKB
	12_37930102_A_G_1	12_38079280_T_C_1	0.935159	6	-	UKB
	12_37930102_A_G_1	12_38079732_T_C_1	0.998784	6	-	UKB
	12_37930102_A_G_1	12_38081423_G_C_1	0.809334	6	-	UKB
	12_37930102_A_G_1	12_38081501_A_G_1	0.935152	6	-	UKB
	12_37930102_A_G_1	12_38082678_T_C_1	0.935128	6	-	UKB
	12_37930102_A_G_1	12_38084817_C_G_1	0.84066	6	-	UKB
	12_37930102_A_G_1	12_38084821_T_G_1	0.840987	6	-	UKB
	12_37930102_A_G_1	12_38089375_T_C_1	0.998072	6	-	UKB
	12_37930102_A_G_1	12_38089555_G_A_1	0.938989	6	-	UKB
	12_37930102_A_G_1	12_38089963_T_A_1	0.808804	6	-	UKB
	12_37930102_A_G_1	12_38090686_G_A_1	0.812998	6	-	UKB
	12_37930102_A_G_1	12_38091486_A_G_1	0.809029	6	-	UKB
	12_37930102_A_G_1	12_38092684_A_C_1	0.806457	6	-	UKB
	12_37930102_A_G_1	12_38092960_C_A_1	0.938614	6	-	UKB
	12_37930102_A_G_1	12_38094484_A_C_1	0.967301	6	-	UKB
	12_37930102_A_G_1	12_38101963_T_A_1	0.808819	6	-	UKB
	12_37930102_A_G_1	12_38103007_G_A_1	0.938919	6	-	UKB
	12_37930102_A_G_1	12_38104443_A_G_1	0.939003	6	-	UKB
	12_37930102_A_G_1	12_38105138_A_G_1	0.938963	6	-	UKB
	12_37930102_A_G_1	12_38107171_A_C_1	0.998161	6	-	UKB
	12_37930102_A_G_1	12_38108367_A_T_1	0.939006	6	-	UKB
	12_37930102_A_G_1	12_38108890_T_G_1	0.998108	6	-	UKB
	12_37930102_A_G_1	12_38327042_T_A_1	0.926428	6	KIF21A;CNTN1	UKB
	12_37930102_A_G_1	12_38111025_G_A_1	0.939004	6	-	UKB
	12_37930102_A_G_1	12_38330092_C_T_1	0.927044	6	KIF21A;CNTN1	UKB
	12_37930102_A_G_1	12_38114496_A_G_1	0.815917	6	-	UKB
	12_37930102_A_G_1	12_38114863_C_T_1	0.934975	6	-	UKB
	12_37930102_A_G_1	12_38115137_C_T_1	0.805893	6	-	UKB
	12_37930102_A_G_1	12_38118662_G_A_1	0.808715	6	-	UKB
	12_37930102_A_G_1	12_38334909_T_C_1	0.988776	6	KIF21A;CNTN1	UKB
	12_37930102_A_G_1	12_38118936_T_C_1	0.998487	6	-	UKB
	12_37930102_A_G_1	12_38120000_C_A_1	0.808632	6	-	UKB
	12_37930102_A_G_1	12_38120485_G_A_1	0.808324	6	-	UKB
	12_37930102_A_G_1	12_38121868_A_T_1	0.934129	6	-	UKB
	12_37930102_A_G_1	12_38124618_C_G_1	0.88897	6	-	UKB
	12_37930102_A_G_1	12_38126654_C_T_1	0.934892	6	-	UKB
	12_37930102_A_G_1	12_38127173_C_T_1	0.931529	6	-	UKB
	12_37930102_A_G_1	12_38129700_C_T_1	0.933335	6	-	UKB
	12_37930102_A_G_1	12_38130042_A_G_1	0.932957	6	-	UKB
	12_37930102_A_G_1	12_38133038_G_A_1	0.934344	6	-	UKB
	12_37930102_A_G_1	12_38133326_C_T_1	0.931383	6	-	UKB
	12_37930102_A_G_1	12_38133841_A_G_1	0.934544	6	-	UKB
	12_37930102_A_G_1	12_38137563_CA_C_1	0.927218	6	-	UKB
	12_37930102_A_G_1	12_38138274_A_G_1	0.807667	6	-	UKB
	12_37930102_A_G_1	12_38357606_C_T_1	0.927846	6	KIF21A;CNTN1	UKB
	12_37930102_A_G_1	12_38148666_G_A_1	0.93124	6	-	UKB
	12_37930102_A_G_1	12_38150227_C_T_1	0.80792	6	-	UKB
	12_37930102_A_G_1	12_38150671_A_G_1	0.807071	6	-	UKB
	12_37930102_A_G_1	12_38151392_T_C_1	0.808306	6	-	UKB
	12_37930102_A_G_1	12_38155945_C_T_1	0.806294	6	-	UKB
	12_37930102_A_G_1	12_38156520_G_C_1	0.933653	6	-	UKB
	12_37930102_A_G_1	12_38160576_GA_G_1	0.810867	6	-	UKB
	12_37930102_A_G_1	12_38162389_A_G_1	0.934056	6	-	UKB
	12_37930102_A_G_1	12_38164347_A_G_1	0.934085	6	-	UKB
	12_37930102_A_G_1	12_38165716_A_G_1	0.807518	6	-	UKB
	12_37930102_A_G_1	12_38165876_G_A_1	0.934086	6	-	UKB
	12_37930102_A_G_1	12_38166266_A_G_1	0.997523	6	-	UKB
	12_37930102_A_G_1	12_38167399_A_C_1	0.93367	6	-	UKB
	12_37930102_A_G_1	12_38171491_C_T_1	0.934092	6	-	UKB
	12_37930102_A_G_1	12_38172732_A_T_1	0.933558	6	-	UKB
	12_37930102_A_G_1	12_38172733_G_T_1	0.933445	6	-	UKB
	12_37930102_A_G_1	12_38175603_T_C_1	0.933812	6	-	UKB
	12_37930102_A_G_1	12_38178690_A_G_1	0.810224	6	-	UKB
	12_37930102_A_G_1	12_38178748_C_A_1	0.933875	6	-	UKB
	12_37930102_A_G_1	12_38178781_G_A_1	0.997215	6	-	UKB
	12_37930102_A_G_1	12_38178994_G_A_1	0.80573	6	-	UKB
	12_37930102_A_G_1	12_38178997_C_T_1	0.931086	6	-	UKB
	12_37930102_A_G_1	12_38179010_C_T_1	0.807702	6	-	UKB
	12_37930102_A_G_1	12_38179114_T_G_1	0.810243	6	-	UKB
	12_37930102_A_G_1	12_38181087_G_T_1	0.933681	6	-	UKB
	12_37930102_A_G_1	12_38181146_C_T_1	0.933665	6	-	UKB
	12_37930102_A_G_1	12_38182923_G_C_1	0.808741	6	-	UKB
	12_37930102_A_G_1	12_38183670_C_T_1	0.933697	6	-	UKB
	12_37930102_A_G_1	12_38184083_C_T_1	0.933766	6	-	UKB
	12_37930102_A_G_1	12_38184998_G_T_1	0.809744	6	-	UKB
	12_37930102_A_G_1	12_38185237_C_A_1	0.80764	6	-	UKB
	12_37930102_A_G_1	12_38185707_T_G_1	0.808011	6	-	UKB
	12_37930102_A_G_1	12_38192810_G_T_1	0.800549	6	-	UKB
	12_37930102_A_G_1	12_38194779_A_C_1	0.933699	6	-	UKB
	12_37930102_A_G_1	12_38195675_A_T_1	0.933585	6	-	UKB
	12_37930102_A_G_1	12_38195942_A_T_1	0.933726	6	-	UKB
	12_37930102_A_G_1	12_38200720_C_T_1	0.933606	6	KIF21A;CPNE8	UKB
	12_37930102_A_G_1	12_38201040_G_A_1	0.933606	6	KIF21A;CPNE8	UKB
	12_37930102_A_G_1	12_38202856_CT_C_1	0.915394	6	KIF21A;CPNE8	UKB
	12_37930102_A_G_1	12_38203861_G_A_1	0.807841	6	KIF21A;CPNE8	UKB
	12_37930102_A_G_1	12_38204694_A_G_1	0.910538	6	KIF21A;CPNE8	UKB
	12_37930102_A_G_1	12_38204698_T_C_1	0.910543	6	KIF21A;CPNE8	UKB
	12_37930102_A_G_1	12_38205713_G_A_1	0.934135	6	KIF21A;CPNE8	UKB
	12_37930102_A_G_1	12_38207450_G_A_1	0.933313	6	KIF21A;CPNE8	UKB
	12_37930102_A_G_1	12_38208811_C_A_1	0.922385	6	KIF21A;CPNE8	UKB
	12_37930102_A_G_1	12_38208840_C_T_1	0.922385	6	KIF21A;CPNE8	UKB
	12_37930102_A_G_1	12_38210179_G_A_1	0.933683	6	KIF21A;CPNE8	UKB
	12_37930102_A_G_1	12_38211582_G_T_1	0.933624	6	KIF21A;CPNE8	UKB
	12_37930102_A_G_1	12_38212165_A_G_1	0.933702	6	KIF21A;CPNE8	UKB
	12_37930102_A_G_1	12_38213212_C_T_1	0.933752	6	KIF21A;CPNE8	UKB
	12_37930102_A_G_1	12_38213957_A_C_1	0.934116	6	KIF21A;CPNE8	UKB
	12_37930102_A_G_1	12_38215517_T_C_1	0.933729	6	KIF21A;CPNE8	UKB
	12_37930102_A_G_1	12_38217157_A_ATTT_1	0.933695	6	KIF21A;CPNE8	UKB
	12_37930102_A_G_1	12_38217946_A_T_1	0.933819	6	KIF21A;CPNE8	UKB
	12_37930102_A_G_1	12_38218191_A_G_1	0.932808	6	KIF21A;CPNE8	UKB
	12_37930102_A_G_1	12_38220966_T_C_1	0.995569	6	KIF21A;CPNE8	UKB
	12_37930102_A_G_1	12_38222959_G_A_1	0.932421	6	KIF21A;CPNE8	UKB
	12_37930102_A_G_1	12_38223227_G_A_1	0.932019	6	KIF21A;CPNE8	UKB
	12_37930102_A_G_1	12_38224190_T_C_1	0.931317	6	KIF21A;CPNE8	UKB
	12_37930102_A_G_1	12_38228433_G_A_1	0.996395	6	KIF21A;CPNE8	UKB
	12_37930102_A_G_1	12_38229502_A_AT_1	0.933721	6	KIF21A;CPNE8	UKB
	12_37930102_A_G_1	12_38234281_G_A_1	0.934158	6	KIF21A;CPNE8	UKB
	12_37930102_A_G_1	12_38234397_A_G_1	0.997084	6	KIF21A;CPNE8	UKB
	12_37930102_A_G_1	12_38236313_C_T_1	0.933925	6	KIF21A;CPNE8	UKB
	12_37930102_A_G_1	12_38236710_T_A_1	0.934173	6	KIF21A;CPNE8	UKB
	12_37930102_A_G_1	12_38236950_A_G_1	0.933839	6	KIF21A;CPNE8	UKB
	12_37930102_A_G_1	12_38237079_A_G_1	0.934192	6	KIF21A;CPNE8	UKB
	12_37930102_A_G_1	12_38239096_C_T_1	0.930506	6	KIF21A;CPNE8	UKB
	12_37930102_A_G_1	12_38242843_A_G_1	0.992104	6	CNTN1;SLC2A13;KIF21A;ALG10B	UKB
	12_37930102_A_G_1	12_38245752_A_G_1	0.929367	6	CNTN1;SLC2A13;KIF21A;ALG10B	UKB
	12_37930102_A_G_1	12_38246448_C_A_1	0.929317	6	CNTN1;SLC2A13;KIF21A;ALG10B	UKB
	12_37930102_A_G_1	12_38246851_A_G_1	0.928917	6	CNTN1;SLC2A13;KIF21A;ALG10B	UKB
	12_37930102_A_G_1	12_38249471_G_A_1	0.928925	6	CNTN1;SLC2A13;KIF21A;ALG10B	UKB
	12_37930102_A_G_1	12_38250392_A_C_1	0.929796	6	CNTN1;SLC2A13;KIF21A;ALG10B	UKB
	12_37930102_A_G_1	12_38251397_T_C_1	0.992365	6	CNTN1;SLC2A13;KIF21A;ALG10B	UKB
	12_37930102_A_G_1	12_38251438_C_T_1	0.929583	6	CNTN1;SLC2A13;KIF21A;ALG10B	UKB
	12_37930102_A_G_1	12_38254242_A_G_1	0.929206	6	CNTN1;SLC2A13;KIF21A;ALG10B	UKB
	12_37930102_A_G_1	12_38255109_C_CT_1	0.922288	6	CNTN1;SLC2A13;KIF21A;ALG10B	UKB
	12_37930102_A_G_1	12_38255172_A_T_1	0.929831	6	CNTN1;SLC2A13;KIF21A;ALG10B	UKB
	12_37930102_A_G_1	12_38255526_G_A_1	0.928644	6	CNTN1;SLC2A13;KIF21A;ALG10B	UKB
	12_37930102_A_G_1	12_38258137_G_A_1	0.925599	6	CNTN1;SLC2A13;KIF21A;ALG10B	UKB
	12_37930102_A_G_1	12_38258420_G_A_1	0.925728	6	CNTN1;SLC2A13;KIF21A;ALG10B	UKB
	12_37930102_A_G_1	12_38262965_A_T_1	0.929402	6	CNTN1;SLC2A13;KIF21A;ALG10B	UKB
	12_37930102_A_G_1	12_38263094_G_T_1	0.929448	6	CNTN1;SLC2A13;KIF21A;ALG10B	UKB
	12_37930102_A_G_1	12_38264623_TA_T_1	0.928963	6	CNTN1;SLC2A13;KIF21A;ALG10B	UKB
	12_37930102_A_G_1	12_38266978_G_A_1	0.929745	6	CNTN1;SLC2A13;KIF21A;ALG10B	UKB
	12_37930102_A_G_1	12_38270276_G_T_1	0.929915	6	CNTN1;SLC2A13;KIF21A;ALG10B	UKB
	12_37930102_A_G_1	12_38270637_T_C_1	0.930014	6	CNTN1;SLC2A13;KIF21A;ALG10B	UKB
	12_37930102_A_G_1	12_38271203_T_C_1	0.99321	6	CNTN1;SLC2A13;KIF21A;ALG10B	UKB
	12_37930102_A_G_1	12_38274307_T_C_1	0.92941	6	CNTN1;SLC2A13;KIF21A;ALG10B	UKB
	12_37930102_A_G_1	12_38274844_C_CA_1	0.992169	6	CNTN1;SLC2A13;KIF21A;ALG10B	UKB
	12_37930102_A_G_1	12_38275470_T_C_1	0.929742	6	CNTN1;SLC2A13;KIF21A;ALG10B	UKB
	12_37930102_A_G_1	12_38276295_T_C_1	0.930222	6	CNTN1;SLC2A13;KIF21A;ALG10B	UKB
	12_37930102_A_G_1	12_38276309_GTTTC_G_1	0.928334	6	CNTN1;SLC2A13;KIF21A;ALG10B	UKB
	12_37930102_A_G_1	12_38277084_C_T_1	0.922211	6	CNTN1;SLC2A13;KIF21A;ALG10B	UKB
	12_37930102_A_G_1	12_38281408_A_G_1	0.929963	6	ABCD2;CNTN1	UKB
	12_37930102_A_G_1	12_38282160_C_T_1	0.992856	6	ABCD2;CNTN1	UKB
	12_37930102_A_G_1	12_38284168_GT_G_1	0.821864	6	ABCD2;CNTN1	UKB
	12_37930102_A_G_1	12_38284262_C_T_1	0.929645	6	ABCD2;CNTN1	UKB
	12_37930102_A_G_1	12_38284957_A_C_1	0.928323	6	ABCD2;CNTN1	UKB
	12_37930102_A_G_1	12_38287285_C_A_1	0.928166	6	ABCD2;CNTN1	UKB
	12_37930102_A_G_1	12_38288240_A_G_1	0.927692	6	ABCD2;CNTN1	UKB
	12_37930102_A_G_1	12_38289138_G_GA_1	0.92908	6	ABCD2;CNTN1	UKB
	12_37930102_A_G_1	12_38289817_C_T_1	0.9746	6	ABCD2;CNTN1	UKB
	12_37930102_A_G_1	12_38290215_C_T_1	0.928045	6	ABCD2;CNTN1	UKB
	12_37930102_A_G_1	12_38291584_A_G_1	0.92813	6	ABCD2;CNTN1	UKB
	12_37930102_A_G_1	12_38291797_A_G_1	0.928043	6	ABCD2;CNTN1	UKB
	12_37930102_A_G_1	12_38292181_G_C_1	0.926174	6	ABCD2;CNTN1	UKB
	12_37930102_A_G_1	12_38293312_A_C_1	0.927951	6	ABCD2;CNTN1	UKB
	12_37930102_A_G_1	12_38293584_A_G_1	0.990384	6	ABCD2;CNTN1	UKB
	12_37930102_A_G_1	12_38298753_C_T_1	0.927337	6	ABCD2;CNTN1	UKB
	12_37930102_A_G_1	12_38301461_A_C_1	0.99081	6	ABCD2;CNTN1	UKB
	12_37930102_A_G_1	12_38302392_T_C_1	0.926758	6	ABCD2;CNTN1	UKB
	12_37930102_A_G_1	12_38302403_G_A_1	0.927115	6	ABCD2;CNTN1	UKB
	12_37930102_A_G_1	12_38302454_T_C_1	0.925239	6	ABCD2;CNTN1	UKB
	12_37930102_A_G_1	12_38305055_C_T_1	0.928037	6	ABCD2;CNTN1	UKB
	12_37930102_A_G_1	12_38307739_G_C_1	0.927586	6	ABCD2;CNTN1	UKB
	12_37930102_A_G_1	12_38315160_G_A_1	0.927252	6	ABCD2;CNTN1	UKB
	12_37930102_A_G_1	12_38317140_C_G_1	0.925944	6	ABCD2;CNTN1	UKB
	12_37930102_A_G_1	12_38321162_A_G_1	0.987408	6	KIF21A;CNTN1	UKB
	12_37930102_A_G_1	12_38322856_G_T_1	0.925045	6	KIF21A;CNTN1	UKB
	12_37930102_A_G_1	12_38322898_C_A_1	0.925045	6	KIF21A;CNTN1	UKB
	12_37930102_A_G_1	12_38325101_C_G_1	0.919956	6	KIF21A;CNTN1	UKB
	12_37930102_A_G_1	12_38332568_G_C_1	0.927676	6	KIF21A;CNTN1	UKB
	12_37930102_A_G_1	12_38333051_A_G_1	0.927337	6	KIF21A;CNTN1	UKB
	12_37930102_A_G_1	12_38337224_A_C_1	0.926274	6	KIF21A;CNTN1	UKB
	12_37930102_A_G_1	12_38337380_G_A_1	0.927431	6	KIF21A;CNTN1	UKB
	12_37930102_A_G_1	12_38338152_T_C_1	0.925746	6	KIF21A;CNTN1	UKB
	12_37930102_A_G_1	12_38338291_T_C_1	0.925885	6	KIF21A;CNTN1	UKB
	12_37930102_A_G_1	12_38338459_A_C_1	0.927358	6	KIF21A;CNTN1	UKB
	12_37930102_A_G_1	12_38341194_T_C_1	0.926182	6	KIF21A;CNTN1	UKB
	12_37930102_A_G_1	12_38342557_A_C_1	0.925263	6	KIF21A;CNTN1	UKB
	12_37930102_A_G_1	12_38348992_G_A_1	0.927443	6	KIF21A;CNTN1	UKB
	12_37930102_A_G_1	12_38349223_G_A_1	0.926867	6	KIF21A;CNTN1	UKB
	12_37930102_A_G_1	12_38349285_G_A_1	0.925936	6	KIF21A;CNTN1	UKB
	12_37930102_A_G_1	12_38349860_C_T_1	0.926623	6	KIF21A;CNTN1	UKB
	12_37930102_A_G_1	12_38354075_A_T_1	0.926331	6	KIF21A;CNTN1	UKB
	12_37930102_A_G_1	12_38354138_C_T_1	0.926548	6	KIF21A;CNTN1	UKB
	12_37930102_A_G_1	12_38355229_C_T_1	0.928144	6	KIF21A;CNTN1	UKB
	12_37930102_A_G_1	12_38359216_C_T_1	0.926165	6	KIF21A;CNTN1	UKB
	12_37930102_A_G_1	12_38360230_A_G_1	0.926702	6	CNTN1;SLC2A13	UKB
	12_37930102_A_G_1	12_38363338_T_A_1	0.926636	6	CNTN1;SLC2A13	UKB
	12_37930102_A_G_1	12_38366296_A_AG_1	0.927191	6	CNTN1;SLC2A13	UKB
	12_37930102_A_G_1	12_38367892_AC_A_1	0.927948	6	CNTN1;SLC2A13	UKB
	12_37930102_A_G_1	12_38370110_C_G_1	0.940673	6	CNTN1;SLC2A13	UKB
	12_37930102_A_G_1	12_38370398_C_T_1	0.914048	6	CNTN1;SLC2A13	UKB
	12_37930102_A_G_1	12_38374870_G_T_1	0.925961	6	CNTN1;SLC2A13	UKB
	12_37930102_A_G_1	12_38376934_C_T_1	0.911796	6	CNTN1;SLC2A13	UKB
	12_37930102_A_G_1	12_38378831_T_C_1	0.984661	6	CNTN1;SLC2A13	UKB
	12_37930102_A_G_1	12_38380781_G_A_1	0.927175	6	CNTN1;SLC2A13	UKB
	12_37930102_A_G_1	12_38413769_G_GA_1	0.895546	6	-	UKB
	12_37930102_A_G_1	12_38383428_C_A_1	0.978294	6	CNTN1;SLC2A13	UKB
	12_37930102_A_G_1	12_38387838_C_T_1	0.925719	6	CNTN1;SLC2A13	UKB
	12_37930102_A_G_1	12_38388443_T_G_1	0.917027	6	CNTN1;SLC2A13	UKB
	12_37930102_A_G_1	12_38391467_T_C_1	0.917451	6	CNTN1;SLC2A13	UKB
	12_37930102_A_G_1	12_38392076_C_T_1	0.919543	6	CNTN1;SLC2A13	UKB
	12_37930102_A_G_1	12_38396587_G_T_1	0.835272	6	CNTN1;SLC2A13	UKB
	12_37930102_A_G_1	12_38400451_T_C_1	0.912764	6	-	UKB
	12_37930102_A_G_1	12_38400907_TA_T_1	0.953484	6	-	UKB
	12_37930102_A_G_1	12_38423493_C_T_1	0.897932	6	-	UKB
	12_37930102_A_G_1	12_38405140_C_T_1	0.973234	6	-	UKB
	12_37930102_A_G_1	12_38406832_T_G_1	0.897563	6	-	UKB
	12_37930102_A_G_1	12_38413255_C_G_1	0.898748	6	-	UKB
	12_37930102_A_G_1	12_38419575_C_CCA_1	0.938585	6	-	UKB
	12_37930102_A_G_1	12_38425294_G_A_1	0.806581	6	-	UKB
	12_37930102_A_G_1	12_38421941_CA_C_1	0.945474	6	-	UKB
	12_37930102_A_G_1	12_37883219_T_TG_1	0.995064	-	-	UKB
	12_37930102_A_G_1	12_37933755_A_ATTGA_1	0.999585	-	-	UKB
	12_37930102_A_G_1	12_38086450_A_T_1	0.926692	-	-	UKB
	12_37930102_A_G_1	12_38207531_TTTA_T_1	0.918315	-	KIF21A;CPNE8	UKB
	12_37930102_A_G_1	12_38318525_CT_C_1	0.926752	-	ABCD2;CNTN1	UKB
	12_37930102_A_G_1	12_38427539_C_CA_1	0.80124	-	-	UKB
PPFIA2ne	12_82219376_C_T_1	12_82153090_C_T_1	0.896142	4	CCDC59	UKB
PPFIA2ne	12_82219376_C_T_1	12_82205073_T_C_1	0.963969	4	SYT1	UKB
PPFIA2ne	12_82219376_C_T_1	12_82173126_T_C_1	0.998501	5	-	UKB
PPFIA2ne	12_82219376_C_T_1	12_82173251_T_A_1	0.99846	5	-	UKB
PPFIA2ne	12_82219376_C_T_1	12_82177209_C_A_1	0.963276	5	-	UKB
PPFIA2ne	12_82219376_C_T_1	12_82180739_TTGC_T_1	0.962238	5	-	UKB
PPFIA2ne	12_82219376_C_T_1	12_82184765_T_C_1	0.963035	5	-	UKB
PPFIA2ne	12_82219376_C_T_1	12_82187885_C_G_1	0.963593	5	-	UKB
PPFIA2ne	12_82219376_C_T_1	12_82193628_C_T_1	0.963356	5	-	UKB
PPFIA2ne	12_82219376_C_T_1	12_82195236_C_A_1	0.9638	5	-	UKB
PPFIA2ne	12_82219376_C_T_1	12_82205656_G_A_1	0.963596	5	SYT1	UKB
PPFIA2ne	12_82219376_C_T_1	12_82214822_T_C_1	0.996857	5	SYT1	UKB
PPFIA2ne	12_82219376_C_T_1	12_82215192_G_A_1	0.967263	5	SYT1	UKB
PPFIA2ne	12_82219376_C_T_1	12_82217338_A_C_1	0.999371	5	SYT1	UKB
PPFIA2ne	12_82219376_C_T_1	12_82219225_A_T_1	0.964916	5	SYT1	UKB
PPFIA2ne	12_82219376_C_T_1	12_82227288_C_T_1	0.999614	5	SYT1	UKB
PPFIA2ne	12_82219376_C_T_1	12_82233619_T_G_1	0.994115	5	SYT1	UKB
PPFIA2ne	12_82219376_C_T_1	12_82233627_A_C_1	0.994002	5	SYT1	UKB
PPFIA2ne	12_82219376_C_T_1	12_82248520_T_G_1	0.998698	5	-	UKB
PPFIA2ne	12_82219376_C_T_1	12_82123112_G_A_1	0.836824	6	CCDC59	UKB
PPFIA2ne	12_82219376_C_T_1	12_82123301_A_C_1	0.877097	6	CCDC59	UKB
PPFIA2ne	12_82219376_C_T_1	12_82126291_T_A_1	0.807955	6	CCDC59	UKB
PPFIA2ne	12_82219376_C_T_1	12_82128318_T_A_1	0.879261	6	CCDC59	UKB
PPFIA2ne	12_82219376_C_T_1	12_82156475_G_C_1	0.899494	6	CCDC59	UKB
PPFIA2ne	12_82219376_C_T_1	12_82156478_G_A_1	0.89913	6	CCDC59	UKB
PPFIA2ne	12_82219376_C_T_1	12_82158093_G_T_1	0.902868	6	CCDC59	UKB
PPFIA2ne	12_82219376_C_T_1	12_82161926_T_A_1	0.902842	6	-	UKB
PPFIA2ne	12_82219376_C_T_1	12_82162698_C_T_1	0.873732	6	-	UKB
PPFIA2ne	12_82219376_C_T_1	12_82164043_A_C_1	0.905217	6	-	UKB
PPFIA2ne	12_82219376_C_T_1	12_82164673_T_A_1	0.905291	6	-	UKB
PPFIA2ne	12_82219376_C_T_1	12_82165817_A_G_1	0.905183	6	-	UKB
PPFIA2ne	12_82219376_C_T_1	12_82165818_G_GA_1	0.904953	6	-	UKB
PPFIA2ne	12_82219376_C_T_1	12_82166821_G_T_1	0.991554	6	-	UKB
PPFIA2ne	12_82219376_C_T_1	12_82171369_G_C_1	0.995645	6	-	UKB
PPFIA2ne	12_82219376_C_T_1	12_82174257_A_AT_1	0.998398	6	-	UKB
PPFIA2ne	12_82219376_C_T_1	12_82174543_T_C_1	0.99848	6	-	UKB
PPFIA2ne	12_82219376_C_T_1	12_82175867_T_C_1	0.99848	6	-	UKB
PPFIA2ne	12_82219376_C_T_1	12_82178037_TG_T_1	0.963676	6	-	UKB
PPFIA2ne	12_82219376_C_T_1	12_82180324_G_A_1	0.963096	6	-	UKB
PPFIA2ne	12_82219376_C_T_1	12_82181295_CTTTTT_C_1	0.878858	6	-	UKB
PPFIA2ne	12_82219376_C_T_1	12_82183041_C_T_1	0.956114	6	-	UKB
PPFIA2ne	12_82219376_C_T_1	12_82186268_A_C_1	0.962937	6	-	UKB
PPFIA2ne	12_82219376_C_T_1	12_82187551_G_T_1	0.963029	6	-	UKB
PPFIA2ne	12_82219376_C_T_1	12_82188411_CAA_C_1	0.961848	6	-	UKB
PPFIA2ne	12_82219376_C_T_1	12_82197822_CA_C_1	0.963827	6	-	UKB
PPFIA2ne	12_82219376_C_T_1	12_82197983_G_T_1	0.96399	6	-	UKB
PPFIA2ne	12_82219376_C_T_1	12_82199742_T_G_1	0.963933	6	-	UKB
PPFIA2ne	12_82219376_C_T_1	12_82200782_G_A_1	0.962907	6	SYT1	UKB
PPFIA2ne	12_82219376_C_T_1	12_82201254_T_A_1	0.96553	6	SYT1	UKB
PPFIA2ne	12_82219376_C_T_1	12_82202219_C_G_1	0.963308	6	SYT1	UKB
PPFIA2ne	12_82219376_C_T_1	12_82203236_ACTTTACTTTTAGAATGT_A_1	0.991312	6	SYT1	UKB
PPFIA2ne	12_82219376_C_T_1	12_82204632_CTA_C_1	0.98298	6	SYT1	UKB
PPFIA2ne	12_82219376_C_T_1	12_82206053_C_G_1	0.963969	6	SYT1	UKB
PPFIA2ne	12_82219376_C_T_1	12_82207353_A_T_1	0.963969	6	SYT1	UKB
PPFIA2ne	12_82219376_C_T_1	12_82209181_A_T_1	0.999087	6	SYT1	UKB
PPFIA2ne	12_82219376_C_T_1	12_82210059_G_A_1	0.981424	6	SYT1	UKB
PPFIA2ne	12_82219376_C_T_1	12_82210070_G_C_1	0.993536	6	SYT1	UKB
PPFIA2ne	12_82219376_C_T_1	12_82211501_C_A_1	0.963969	6	SYT1	UKB
PPFIA2ne	12_82219376_C_T_1	12_82215969_C_A_1	0.964233	6	SYT1	UKB
PPFIA2ne	12_82219376_C_T_1	12_82216729_ATAC_A_1	0.998538	6	SYT1	UKB
PPFIA2ne	12_82219376_C_T_1	12_82217777_C_T_1	0.999371	6	SYT1	UKB
PPFIA2ne	12_82219376_C_T_1	12_82224287_TA_T_1	0.998742	6	SYT1	UKB
PPFIA2ne	12_82219376_C_T_1	12_82231132_T_C_1	0.999553	6	SYT1	UKB
PPFIA2ne	12_82219376_C_T_1	12_82231943_T_C_1	0.999249	6	SYT1	UKB
PPFIA2ne	12_82219376_C_T_1	12_82237340_G_T_1	0.999309	6	SYT1	UKB
PPFIA2ne	12_82219376_C_T_1	12_82238350_G_A_1	0.998841	6	SYT1	UKB
PPFIA2ne	12_82219376_C_T_1	12_82238818_A_T_1	0.999188	6	SYT1	UKB
PPFIA2ne	12_82219376_C_T_1	12_82241280_T_G_1	0.997442	6	-	UKB
PPFIA2ne	12_82219376_C_T_1	12_82242067_G_A_1	0.999065	6	-	UKB
PPFIA2ne	12_82219376_C_T_1	12_82249298_C_T_1	0.998698	6	-	UKB
PPFIA2ne	12_82219376_C_T_1	12_82249804_C_T_1	0.998779	6	-	UKB
PPFIA2ne	12_82219376_C_T_1	12_82152640_C_A_1	0.881796	2b	CCDC59	UKB
PPFIA2ne	12_82219376_C_T_1	12_82205497_T_C_1	0.968672	2b	SYT1	UKB
PPFIA2ne	12_82219376_C_T_1	12_82203021_A_T_1	0.999047	3a	SYT1	UKB
PPFIA2ne	12_82219376_C_T_1	12_82204266_C_A_1	0.998823	3a	SYT1	UKB
PPFIA2ne	12_82219376_C_T_1	12_82205840_C_T_1	0.963902	3a	SYT1	UKB
NDRG2n; ARHGEF40ncd; ZNF219d	14_21542766_A_G_1	14_21542766_A_G_1	1	5	-	UKB
NDRG2n; ARHGEF40ncd; ZNF219d	14_21542766_A_G_1	14_21564859_G_A_1	0.895038	5	TPPP2;APEX1;OR5AU1	UKB
NDRG2n; ARHGEF40ncd; ZNF219d	14_21542766_A_G_1	14_21565146_C_T_1	0.892929	5	TPPP2;APEX1;OR5AU1	UKB
NDRG2n; ARHGEF40ncd; ZNF219d	14_21542766_A_G_1	14_21565149_G_C_1	0.891735	5	TPPP2;APEX1;OR5AU1	UKB
NDRG2n; ARHGEF40ncd; ZNF219d	14_21542766_A_G_1	14_21565189_T_C_1	0.873831	1f	TPPP2;APEX1;OR5AU1	UKB
RGS6n	14_72885471_G_C_1	14_72885471_G_C_1	1	3a	RGS6;PCNX1;SIPA1L1;LOC145474	UKB
ADCK1n	14_78379684_C_T_1	14_78374783_G_A_1	0.876129	5	NRXN3	UKB
ADCK1n	14_78379684_C_T_1	14_78379684_C_T_1	1	5	NRXN3	UKB
MYH11nd	16_15910743_G_A_1	16_15902590_A_T_1	0.86414	5	ABCC1;FOPNL	UKB
MYH11nd	16_15910743_G_A_1	16_15910743_G_A_1	1	5	ABCC1;FOPNL	UKB
MYH11nd	16_15910743_G_A_1	16_15902715_G_A_1	0.988842	6	ABCC1;FOPNL	UKB
MYH11nd	16_15910743_G_A_1	16_15906130_A_G_1	0.994425	2b	ABCC1;FOPNL	UKB
CDH11n	16_65286870_T_C_1	16_65276882_A_G_1	0.997072	4	LINC00922	UKB
CDH11n	16_65286870_T_C_1	16_65283836_C_T_1	0.991701	4	LINC00922;CDH5;CDH11	UKB
CDH11n	16_65286870_T_C_1	16_65283854_A_C_1	0.994435	4	LINC00922;CDH5;CDH11	UKB
CDH11n	16_65286870_T_C_1	16_65259073_T_C_1	0.826448	5	LINC00922	UKB
CDH11n	16_65286870_T_C_1	16_65282820_A_C_1	0.998885	5	LINC00922;CDH5;CDH11	UKB
CDH11n	16_65286870_T_C_1	16_65283595_AAAGT_A_1	0.994465	5	LINC00922;CDH5;CDH11	UKB
CDH11n	16_65286870_T_C_1	16_65257891_T_C_1	0.825961	6	LINC00922	UKB
CDH11n	16_65286870_T_C_1	16_65270392_G_T_1	0.997087	6	LINC00922	UKB
CDH11n	16_65286870_T_C_1	16_65272050_A_G_1	0.991365	6	LINC00922	UKB
CDH11n	16_65286870_T_C_1	16_65277884_A_C_1	0.995911	6	LINC00922	UKB
CDH11n	16_65286870_T_C_1	16_65278119_C_A_1	0.992197	6	LINC00922	UKB
CDH11n	16_65286870_T_C_1	16_65282297_T_G_1	0.999421	6	LINC00922;CDH5;CDH11	UKB
CDH11n	16_65286870_T_C_1	16_65282341_G_A_1	0.994188	6	LINC00922;CDH5;CDH11	UKB
CDH11n	16_65286870_T_C_1	16_65283131_C_CT_1	0.851292	6	LINC00922;CDH5;CDH11	UKB
TEKT3n; PMP22d	17_15195279_C_T_1	17_15195279_C_T_1	1	5	CDRT4	UKB
APOEn; APOC1n; PVRL2d	19_45422160_C_G_1	19_45422160_C_G_1	1	5	APOC4-APOC2	UKB
APOEn; APOC1n; PVRL2d	19_45422160_C_G_1	19_45422946_A_G_1	0.986335	5	APOC4-APOC2	UKB
APOEn; APOC1n; PVRL2d	19_45422160_C_G_1	19_45421254_G_A_1	0.822264	6	APOC4-APOC2	UKB
APOEn; APOC1n; PVRL2d	19_45422160_C_G_1	19_45424351_A_T_1	0.946552	6	APOC4-APOC2	UKB
APOEn; APOC1n; PVRL2d	19_45422160_C_G_1	19_45424514_A_C_1	0.966687	6	APOC4-APOC2	UKB
Results are presented for all SNVs in LD r2≥0.8 with lead SNVs found in this study, in den Hoed et al. 2013 and in Eppinga et al. 2016, that have a functional score ≥6, and the locus has at least one significant Hi-C interaction. Long-range Hi-C interactors are listed in order of most significant to least significant for each SNV. In the source column pub=den Hoed et al. UKB=Eppinga et al. Bold g…

[truncated: 5 more sheets: ST11_IPA with interactors, ST12_annotation, ST13_StudyInfo, ST14_Descriptives, ST15_Genetic_information]
